# Supplementary material for: Attitudes of laboratory animal professionals and researchers towards carbon dioxide euthanasia for rodents and perceived barriers to change
Source: Lab Anim. 2021 Jul 1;55(6):531–9. doi: 10.1177/00236772211025166 (PMC8669199; doi:10.1177/00236772211025166)
Supplement: sj-xlsx-1-lan-10.1177_00236772211025166 - Supplemental material for Attitudes of laboratory animal professionals and researchers towards carbon dioxide euthanasia for rodents and perceived barriers to change [file sj-xlsx-1-lan-10.1177_00236772211025166.xlsx]

## Sheet: Clean
ID	Progress	Finished	The use of carbon dioxide to euthanize rodents is...	The use of carbon dioxide to euthanize rodents is...	The use of carbon dioxide to euthanize rodents is...	Please explain your views on carbon dioxide euthanasia for rodents:	Are there other methods of euthanizing lab rodents that you would consider an improvement over carbon dioxide?	What information would you need to know to identify a method as an improvement over carbon dioxide?	Please describe a method of euthanizing laboratory rodents that you consider an improvement over carbon dioxide:	Please describe any barriers to implementing this improved method in laboratories:	Which primary method is typically used to euthanize experimental rodents?	Which primary method is typically used to euthanize rodents that are bred but not used in experiments?	Which secondary method of euthanasia is typically used?	In a previous question you indicated that you use carbon dioxide to euthanize rodents. From what age is carbon dioxide used?	In a previous question you indicated that you use carbon dioxide to euthanize rodents. How is carbon dioxide administered?	In the previous question you said that you used a pre-filled chamber to administer carbon dioxide. What concentration of carbon dioxide is used in this chamber?	In the previous question you said that you used a gradual fill chamber to administer carbon dioxide. What fill rate is used (% of chamber/min)?	Are animals pre-treated before euthanasia (e.g. provided a sedative like midazolam)?	In the previous question you said that animals were pre-treated before euthanasia. Please describe the pre-treatment methods used (e.g. "All animals are provided midazolam 1 h before euthanasia")	How old are you?	What is you gender?	What best describes your highest level of educational attainment?	What best describes your primarily role in working with laboratory animals?	What best describes the sector that your work in?	Which country do you work in?	If you use other species (e.g. zebra fish, etc.) in your laboratory /research unit, please tell us how each species is euthanized	What do you consider the most important welfare concerns that impact the lives of animals in your facility or laboratory	Is there any additional information you would like to contribute	Score	Q_DataPolicyViolations	Q6 - Topics	Q17 - Topics
1	100	True	a very bad thing 1	totally inappropriate 7	2	I believe sedation prior to use of carbon dioxide to be appropriate but not the use of C02 on its own.	Yes		Isolurane for sedation followed by C02. Carbon monoxide if it is doable.	Risk of carbon monoxide to people.	Carbon dioxide	Carbon dioxide	Cervical dislocation	Over 4 weeks of age	Chamber with gradually increasing concentration			No		50+	Female	College or university	Technician	Academic	Canada				-8
2	100	True	5	5	5	In the absence of other, more acceptable methods of euthanasia because of accessibility (such as an overdose of drugs) I believe CO2 is acceptable. I think that we should have a gradient of what is more acceptable over less acceptable so that the least stressful method can be chosen.	Yes		Overdose of drugs (such as sodium pentobarbital).	Controlled drugs require an exemption from Bureau of Drug Surveillance and special storage.	Isoflurane	Carbon dioxide	Cervical dislocation	From birth	Chamber with gradually increasing concentration		Don't know	No		50+	Female	College or university	Management	Academic	Canada	fish - MS222, pigs-sodium pentobarbital			1
3	100	True	5	3	5	signs of discomfort seen in healthy animals being subjected to CO2 (jumping, attempting to escape, distress, gasping); death is not immediate	Yes		anesthesia followed by decapitation/cervical dislocation; even air embolism accidentally injected IV causes more rapid death than euthanasia by CO2	expensive, timely, more personnel training required, limits in equipment availability	Carbon dioxide	Carbon dioxide	Cervical dislocation	From birth	Chamber with gradually increasing concentration		Don't know	No		30-39	Female	College or university	Technician	Hospital/clinic	Canada	Rats - CO2			3
4	100	True	5	5	completely acceptable 7	This is the primary method used in my work place. I am unaware of method appropriate for mass euthanasia	No				Carbon dioxide	Carbon dioxide	Cervical dislocation	Over 2 weeks of age	Chamber with gradually increasing concentration		Don't know	No		30-39	Female	Masters, doctorate, DVM, MD	Technician	Academic	Canada	Water fowl - sedative and IP injection Pigs - intracadiac puncture with euthanizing agent Felines - intracadiac puncture with euthanizing agent			3
5	100	True	neither good nor bad 4	3	5	Use alone it is dramatic to Observe the animals being euthanized and stressful for the rodents as they become frantic gasping for breath. Luckily the process is fairly quick when they become unconscious.	Yes		Anesthetic overdose.	Costs	Isoflurane	Isoflurane	Other					No		50+	Female	College or university	Technician	Pharma, CRO, private	Canada				2
6	100	True	neither good nor bad 4	neither appropriate nor inappropriate 4	neither acceptable nor unacceptable 4	I rarely use it, we use other methods.	Yes		In large numbers I’m sure it’s fine, but I’d rather put an animal under and unsure they don’t feel anything, vs depriving them of O2	Use iso first maybe?	Cervical dislocation	Cervical dislocation	Cervical dislocation					Yes	All animals are under iso before cervical dislocation	18-29	Female	College or university	Animal care taker	Hospital/clinic	Canada	N/a		N/a	0
7	100	True	a very good thing 7	totally appropriate 1	completely acceptable 7	CO2 euthanasia is being shown in new studies in the USA to be less stressful than using isoflurane based on acute stressor markers such as ACTH.	Maybe	Appropriate and rigorous scientific studies evaluating other methods. I should have mentioned in my previous answer that CO2 is humane if used at the appropriate flow rate.			Isoflurane	Isoflurane	Bleeding					No		30-39	Male	Masters, doctorate, DVM, MD	Veterinarian	Academic	Canada	fish, amphibian - MS222 rabbits, cats, dogs, sheep, cattle, horses - sodium pentobarbital chickens - cervical dislocation, T61 pigs - captive bolt, sodium pentobarbital			9
8	100	True	6	totally appropriate 1	completely acceptable 7	In my experience the animal is rendered unconscious very quickly, seems painless and is quick.	No				Isoflurane	Carbon dioxide	Cervical dislocation	Over 4 weeks of age	Chamber with gradually increasing concentration		Don't know	No		30-39	Female	College or university	Technician	Academic	Canada	zebrafish/frogs-buffered ms222			8
9	100	True	5	6	6	A relatively safe and efficient method for larger numbers of rodents of most ages. Some rodents are not suitable for CO2 like naked mole rats.	Maybe	Histopathological info, time to death, signs of distress.			Carbon dioxide	Carbon dioxide	Cervical dislocation	Over 2 weeks of age	Chamber with gradually increasing concentration		Don't know	No		30-39	Female	College or university	Technician	Academic	Canada	Zebrafish- ice bath or tricaine overdose			1
10	100	True	2	5	2	I dislike the use of CO2 in rodents based on: 1. Information provided in the literature such as the avoidance approach studies performed in your lab. 2. In my MSc the main project that I worked on was evaluating physiological parameters including EEG, EMG, and ECG in rodent euthanasia methods. What we found was that rats experienced significant bradycardia prior to Loss or righting reflex which i…	Yes		Isoflurane followed by a secondary method of euthanasia such as cervical dislocation or IC stick of sodium pentobarbital. NOT Sodium pentobarbital IP. Based on experience I believe that the recommended dose in the literature is too low (for IP) and there is a lot of variability with this method. This is personally my least favorite method of euthanasia.	The biggest challenge that I personally have with using alternative methods is having access to anesthetic machines. Currently, in my research, I am studying a contagious bacterial pathogen in mice and the euthanasia procedure needs to occur in the post mortem room. We only have a CO2 chamber in the PM room and the anesthetic machine is in the surgery suite. If there were inexpensive anesthesia m…	Carbon dioxide	Carbon dioxide	Cervical dislocation	Over 2 weeks of age	Chamber with gradually increasing concentration		Between 20 and 30%/min	No		30-39	Female	Masters, doctorate, DVM, MD	Veterinarian	Academic	Canada	MS222 for Xenopus			-5
11	100	True	neither good nor bad 4	3	neither acceptable nor unacceptable 4	I worry about potential distress prior to unconsciousness.	Maybe	That distress prior to unconsciousness is less than with carbon dioxide.			Isoflurane	Isoflurane	Cervical dislocation					No		40-49	Female	Masters, doctorate, DVM, MD	Veterinarian	Academic	Canada				1
12	100	True	a very good thing 7	totally appropriate 1	completely acceptable 7	CARBON DIOXIDE is quick and renders rodents unconscious in seconds. The idea that mucous membranes being red equals pain is unfounded. It may just be a chemical reactions. Waiting minutes for an animal to be euthanized slowly in home cages with slower rates of CO2 is frustrating for researchers and animal workers alike when we are talking about mere seconds of possible distress. Any method that i…	Maybe	A complete study of suitable numbers and scientific methods, including access to raw data.			Carbon dioxide	Carbon dioxide	Cervical dislocation	From birth	Chamber with gradually increasing concentration		Don't know	No		50+	Female	College or university	Technician	Academic	Canada				9
13	100	True	2	6	2	If done properly and at the correct rate would be appropriate in an emergency...anesthesia followed by carbon dioxide seems to be better BUT anesthesia can also be stressful...	Yes		Anesthesia followed by CO2 or IV injection.	Can be costly for some facilities and proper training is required.	Isoflurane	Isoflurane	Other					No		50+	Female	College or university	Management	Academic	Canada	IV injection for rabbits, mice same as rats anesthesia followed by carbon dioxide; fish by TMS followed by decapitation			-6
14	100	True	neither good nor bad 4	neither appropriate nor inappropriate 4	neither acceptable nor unacceptable 4	Provided it is only exposed to the rodents AFTER they've been anesthetized, or givin at the appropriate flow rate to avoid causing pain/discomfort, CO2 for euthanasia can be an acceptable method of euthanasia.	Maybe	it must be more efficient in euthanizing the animal while still prooving to be pain free. CO2 can sometimes be a slow process - depending on animal's health status / ability to breathe effectively.			Carbon dioxide	Carbon dioxide	Cervical dislocation	From birth	Chamber with gradually increasing concentration		Between 30 and 40%/min	Yes	isoflurane	30-39	Female	College or university	Technician	Hospital/clinic	Canada	rat / mouse; both use same euthanasia methods			0
15	100	True	3	3	3	The excitement phase is hard to watch. Knowing that the mucus membranes are burning and they are basically suffocating is hard to deal with.	Maybe	A study done that proves to provide better animal welfare. Something that wouldn’t be too expensive to use. Easy to use / dose. Wouldn’t interfere with blood labs.			Carbon dioxide	Carbon dioxide	Other	From birth	Chamber with gradually increasing concentration		Between 10 and 20%/min	No		18-29	Female	College or university	Technician	Hospital/clinic	Canada				-1
16	100	True	neither good nor bad 4	2	neither acceptable nor unacceptable 4	If CO2 used is gradully filled, it created narcotic effect to the brain. I think it is acceptable.	Yes		anesthesia combined CO2	Waste gas is hazadous to human.	Isoflurane	Carbon dioxide	Bleeding	Not used	Chamber with gradually increasing concentration		Between 10 and 20%/min	Yes	isoflurane	40-49	Female	Masters, doctorate, DVM, MD	Management	Pharma, CRO, private	Canada				2
17	100	True	2	6	2	I feel the use of co2 for euthanasia causes distress to both the rodent and the animal care personnel.	Yes		Anesthesia with isoflurane and cervical dislocation.	Access to an anesthetic machine and appropriate training in performing cervical dislocation.	Cervical dislocation	Cervical dislocation	Decapitation					Yes	Animals are anesthetized with isoflurane	40-49	Female	College or university	Technician	Government	Canada				-6
18	100	True	neither good nor bad 4	5	neither acceptable nor unacceptable 4	I see animals searching for a breath, rats especially. They are distressed, I am distressed.	Yes		Overdose of isoflurane	Cost	Pentobarbital	Carbon dioxide	Decapitation	Over 2 weeks of age	Chamber with gradually increasing concentration		Between 10 and 20%/min	No		40-49	Female	College or university	Technician	Academic	Canada				-1
19	100	True	neither good nor bad 4	2	5	C02 is easy to use, provides minimal risk to the user and, if done at an appropriate flow rate, does not seem to cause an excessive stress response in the animal	Maybe	Is the pain and/or stress of the animal more or less? Is there a risk to the person performing the euthanasia? How much training is required for a person to become comfortable with the method? How accessible/quick is the method (ie: is special equipment or location required?)			Carbon dioxide	Carbon dioxide	Cervical dislocation	Over 4 weeks of age	Chamber with gradually increasing concentration		Between 20 and 30%/min	No		40-49	Female	College or university	Technician	Academic	Canada				3
20	100	True	6	2	6	If done improperly can be painful / distressing to the rodent.	Maybe	Skills of animal handler			Cervical dislocation	Carbon dioxide	Cervical dislocation	Over 4 weeks of age	Chamber with gradually increasing concentration		Don't know	No		40-49	Female	College or university	Technician	Academic	Canada	Rabbit - Pentobarbital/cardiac terminal bleed		RVT, RLAT	6
21	100	True	neither good nor bad 4	3	5	We are looking for something that is pain free and I don’t think any method is free of pain. Using a needle into the abdominal cavity is painful just like giving a vaccine to a person.	No				Carbon dioxide	Carbon dioxide	Cervical dislocation	From birth	Don't know			No		50+	Female	College or university	Technician	Academic	Canada				2
22	100	True	neither good nor bad 4	neither appropriate nor inappropriate 4	neither acceptable nor unacceptable 4	I am not convinced that properly introduced CO2 (flow and homecage) is worse than iso plus CO2 given the Cornell study. I think there must be a better way, but not sure it has been discovered.	Maybe	I think brain activity combined with dosing of different methods. I recall Paul Fletcher’s presentation at AALAS - he was not convinced that the rate we use is correct due to us using the wrong indicators, or signs. I don’t think we know what to measure, which we need to figure out first. There was also a poster at CALAS a few years ago that disputed the current way to measure the welfare of the …			Other	Other	Other					Don't know		50+	Female	College or university	Other	Other	Canada			Teresa McKernan here. I don’t mind stating my name. I had to answer other in a lot of the questions as I’m no longer in an anima facility. Feel free to contact me if you’d like to follow up.	0
23	100	True	neither good nor bad 4	2	5	Studies have shown that co2 and iso combination is just as aversive as straight co2 when administered at the proper flow rate. Neither is a perfect system.	Maybe	Humanness, time, expense, safety and effectiveness.			Carbon dioxide	Carbon dioxide	Cervical dislocation	Over 4 weeks of age	Chamber with gradually increasing concentration		Between 20 and 30%/min	No		50+	Female	College or university	Technician	Academic	Canada	Fish MS222, rabbits euthanyl.			3
24	100	True	3	2	neither acceptable nor unacceptable 4	when done properly I have no issues with Carbon dioxide euthanasia. The problem is researchers and students are always in a rush and are not willing to use a low dose to achieve a smooth induction, then use higher levels for euthanasia	Yes		Injections of barbiturates like those used in a clinical setting. Cervical dislocation is easy and very quick and mice aren't suffocating to death	Time, compassion	Carbon dioxide	Carbon dioxide	Cervical dislocation	Over 4 weeks of age	Chamber with gradually increasing concentration		Less than 10%/min	Yes	i said none....	30-39	Female	College or university	Technician	Academic	Canada	zebra fish use clove oil, rats are given barbiturates		I HATE watching a mouse in a prefilled chamber, its cruel	1
25	100	True	neither good nor bad 4	neither appropriate nor inappropriate 4	3	I think we can do better but for now its the most commonly used method for euthanasia.	Yes		Cervical dislocation Decap overdose of barbituate	Effects on the handler Might effect research results Control drugs costly	Carbon dioxide	Carbon dioxide	Cervical dislocation	Over 2 weeks of age	Chamber with gradually increasing concentration		Don't know	No		30-39	Female	College or university	Technician	Academic	Canada				-1
26	100	True	2	6	3	Because of its noxious properties, I do not think this is an acceptable method. My answers above do not necessarily reflect this as I consider it acceptable only after the animal is rendered unconscious by an anesthetic.	Yes		Render the animal unconscious using an anesthetic. Only then can CO2 be administered to complete the process. Conversely, a physical method such as cervical dislocation or decapitation can follow the anesthetic administration however this requires skill.	Other than sensitivity by the handler, particularly in the case of decapitation, I do not see any significant barriers	Isoflurane	Isoflurane	Cervical dislocation					No		40-49	Female	College or university	Technician	Academic	Canada	We work with a wide range of species. Aquatic are euthanized with an overdose of MSGS, and all mammals are euthanized via anesthetic overdose. To clarify my previous responses, our rodents (mice and rats) Are mostly euthanized using a 3 tier process: isoflurane + CO2+ physical method (cervical dislocation, or decap or pneumothorax)			-5
27	100	True	neither good nor bad 4	2	6	For mass number of euthanasia. The practicality of providing humane death, with the least impact to staff wellbeing as well as getting the job done. There is not perfect method.	Yes		For young animals&lt;10 days old -decapitation. More negative impact to staff for older animals. Cervical dislocation if done correctly.	Impact to staff, isoflorane is a controlled substance, barbiturates are controlled substances. The ability to do mass scale culls say in a breeding colony	Other	Carbon dioxide	Cervical dislocation	Over 2 weeks of age	Chamber with gradually increasing concentration		Between 10 and 20%/min	No		30-39	Female	College or university	Management	Academic	Canada	Large mammal/avian animals (isoflorane overdose and secondary method or sedation/euthansol)			4
28	100	True	3	5	5	CO2 euthanasia is not ideal; however, it is a method that does not require controlled substances and can be performed properly with proper training. The amount of training and potential liability are lower than that needed for some other more humane methods of euthanizing rodents. Using sodium pentobarbital injections requires a certain amount of skill to perform the procedure properly. The drug …	Maybe	How rapidly and smoothly the animal transitions from living to cessation of consciousness, followed by cessation of respiratory and cardiac function. How skilled an individual must be to perform the method. How readily accessible and feasible the method is for most users.			Carbon dioxide	Decapitation	Cervical dislocation	Over 2 weeks of age	Chamber with gradually increasing concentration		Between 20 and 30%/min	No		50+	Female	Masters, doctorate, DVM, MD	Veterinarian	Academic	United States of America	Many larger species are euthanized with an overdose of sodium pentobarbital. Frogs are also euthanized with pentobarb overdose. Fish are euthanized with MS222.			-1
29	100	True	neither good nor bad 4	3	5	I feel that CO2 is not the most humane method of euthanasia but does take into account the needs and emotions of the human animal handlers but is still not ideal for the animals.	Yes		Conscious cervical dislocation - when performed by a competent and experienced individual	It can be difficult to teach users to consistently perform cervical dislocation without error and to evaluate competency. In addition, many animal handlers do not want to perform hands on euthanasia techniques.	Carbon dioxide	Carbon dioxide	Cervical dislocation	Over 2 weeks of age	Chamber with gradually increasing concentration		Between 10 and 20%/min	No		30-39	Female	College or university	Technician	Academic	Canada	Zebrafish and other fish species - MS222 overdose or chilling Reptiles - decapitation and pithing			2
30	100	True	5	5	neither acceptable nor unacceptable 4	Although CO2 euthanasia presents challenges to optimize, some alternatives to this are not as well studied to understand the full animal experience and I believe some presented alternatives and/or refinements to CO2 may not ALWAYS be for the best. A lot of alternatives require a physical method or additional drug usage, and the technician experience (and longevity in their career) and environment…	Maybe	There are many factors. I would want to know that it is an actual better alternative for the animal's experience (research into the animals' welfare because of those alternatives), that it is appropriate for whatever study the animal is in, that it is sustainable as far as personnel experience (eg. I personally felt "done" with doing cervical dislocation on seemingly healthy animals by the time I…			Carbon dioxide	Carbon dioxide	Cervical dislocation	Over 4 weeks of age	Chamber with gradually increasing concentration		Between 20 and 30%/min	No		30-39	Female	College or university	Other	Academic	Canada	Several species and several methods of euthanasia for each species (project dependent)		I should note that those indicated methods are maybe what is currently most popular, but by no means our only method of euthanasia. We are also currently making changes that align with CCAC recommendations that co2 not be used alone without justification (logistics slightly delaying outright implementation across the institution)	0
31	100	True	neither good nor bad 4	5	5	Extremely stressful. I prefer other methods but for people less experienced, it is easy and effective.	Yes		Cervical dislocation	Technique, “ick” factor	Carbon dioxide	Carbon dioxide	Perfusion	Over 4 weeks of age	Chamber with gradually increasing concentration		Between 10 and 20%/min	No		30-39	Female	Masters, doctorate, DVM, MD	Researcher	Academic	Canada	Turkeys, pigs, rabbits, occasionally dogs - all pentobarbital	Daily enrichment and health		0
32	100	True	5	2	6	I have no issues with it as long as it is slow fill. Research studies in the US have shown that it is not more painful than Isofluorane. As well, using CO2 lowers Isoflurane exposure to staff	Maybe	success rate and stress exposure			Isoflurane	Isoflurane	Cervical dislocation					No		30-39	Female	College or university	Other	Academic	Canada	fish- ms22	Wastage,	I am appalled at the conditions that I see with fish at PetSmart and PetLand. I think that animals are better taken care of in research institutions than in the pet industry.	5
33	100	True	5	2	completely acceptable 7	It is the easiest way to euth large quantities of rodents in the shortest amount of time. I also find it humane and easy for the tech to use	Yes		Injecetables but only if you are euth one or two	Volume of rodents being euth	Carbon dioxide	Carbon dioxide	Cervical dislocation	Over 2 weeks of age	Chamber with gradually increasing concentration		Between 20 and 30%/min	No		40-49	Female	College or university	Animal care taker	Academic	Canada	Fish in water Duck inject	Enrichment and end points		6
34	100	True	neither good nor bad 4	5	5	Done properly in an approved chamber with the correct flow rate calculated, I see no issues with it.	Maybe	To see research and more humane benefits.			Carbon dioxide	Carbon dioxide	Cervical dislocation	Over 4 weeks of age	Chamber with gradually increasing concentration		Between 20 and 30%/min	No		40-49	Female	College or university	Technician	Academic	Canada				0
35	100	True	5	3	5	If the animals are previously anesthetized with isoflurane, and then euthanized with the CO2, I believe the procedure is as pain and distress free as we can achieve, and therefore a good method. It is easy enough to use to ensure everybody involved with the animals are doing it the same way. However, we can observe some signs of distress when CO2 alone is used.	Yes		Like I said, the use of isoflurane prior to euthanasia could be an alternative. I also consider that cervical dislocation, done by a properly trained person, can be a great and quick method to euthanize a rodent, especially if in distress, rather than waiting in the CO2 chamber.	Isoflurane: safety issues caused by the use of this gaz. Cervical dislocation: not for large amount of animals. needs a lot of training, can be very harmful to the animal if not done correctly.	Carbon dioxide	Carbon dioxide	Cervical dislocation	Over 2 weeks of age	Chamber with gradually increasing concentration		Between 10 and 20%/min	Yes	anesthetized with isoflurane, most of the time	18-29	Female	College or university	Technician	Academic	Canada		the care of the people working daily with the animals, to make sure each and every animal is considered as important as the others		3
36	100	True	3	neither appropriate nor inappropriate 4	neither acceptable nor unacceptable 4	I believe that CO2 euthanasia can be a good method however it has to be done appropriately. When individual research personnel use this method they can take 'short cuts' - not allowing CO2 cycle to finish, pooling animals, not using home cage, etc.	No				Carbon dioxide	Carbon dioxide	Cervical dislocation	Over 2 weeks of age	Chamber with gradually increasing concentration		Between 20 and 30%/min	No		50+	Female	College or university	Management	Academic	Canada	N/A	Ensuring that users understand humane euthanasia & the factors than can affect this	I believe that CO2 euthanasia can be a humane method as long as all of the conditions are met (proper flow rates; home cage; no pooling of animals; ensuring proper cycle times, etc). My concern is when research personnel are trying to make changes to save themselves time.	-1
37	100	True	5	6	6	At the correct flow rate, we have not seen aversive or stressful behaviours. We like that it can be done in the home cage.	Maybe	Difficult question. So much depends on what you need to collect (tissue? blood?) With mice, I know the "default" is cervical dislocation, and when performed properly this is a good technique. However, i DO NOT BELIEVE everyone using this technique is proficient.			Pentobarbital	Carbon dioxide	Cervical dislocation	Over 2 weeks of age	Chamber with gradually increasing concentration		Less than 10%/min	No		40-49	Female	College or university	Technician	Academic	Canada	Aquatics - MS-222/swine, canine, rabbit, NHP - sodium pent overdose followed by secondary (tissue collection, exsanguination, etc)	Minimizing daily stress and providing a pain-free euthanasia		1
38	100	True	neither good nor bad 4	3	5	It is certainly not a pleasant way to die, but this method allows animals to die quickly without important sufferances. This method is easy to perform by people without advanced skills.	Maybe	If carbon dioxide really cause distress in animals compared to other methods. If other methods are easy to perform by people without avanced skills.			Isoflurane	Carbon dioxide	Bleeding	Don't know	Chamber with gradually increasing concentration		Between 20 and 30%/min	No		30-39	Female	Masters, doctorate, DVM, MD	Veterinarian	Pharma, CRO, private	Canada	NHPs, dogs, pigs and rabbits are euthanized by pentobarbital injection followed by exsanguination	Housing and enrichment, procedures performed during the life of animals		2
39	100	True	2	5	3	I disagree with the use of carbon dioxide to euthanize rodents without prior anesthesia in all cases. I feel time, cost, and skill should not be reasons for less humane euthanasia.	Yes		Anesthesia prior to carbon dioxide is an improvement. I prefer IV chemical euthanasia under anesthesia.	Increased training, time and equipment are required for both of the above mentioned methods	Carbon dioxide	Don't know	Cervical dislocation	Don't know	Chamber with gradually increasing concentration		Between 30 and 40%/min	Yes	Isoflurane until surgical anesthetic plane reached	18-29	Female	College or university	Technician	Academic	Canada	All other species (rats, rabbits, pigs, sheep,etc) are sedated using isoflurane or SQ injection of various drug protocls and then euthanized with IV sodium pentobarbital or KCl overdose	Low/ no stress handling and euthanasia		-4
40	100	True	5	2	5	I believe that CO2 is an expectable method of euthanasia but I believe that unless a research has an exception there should be anesthesia used in combination with the CO2. There is no reason to put any animal though the distress of euthanasia not anesthetized without specific scientific evidence indication contraindications. This is especially true for extra or not needed animals. They should not…	Yes		As indicated above the dual use of anesthetic gas in conjunction with CO2 would be acceptable.	Adding the anesthetic gas would add cost to the facility but this should not take president over humane treatment of animals.	Cervical dislocation	Carbon dioxide	Cervical dislocation	From birth	Chamber with gradually increasing concentration		Don't know	No		30-39	Female	College or university	Technician	Academic	Canada	I used to work more with rats and when I work as an animal care tech I always used isoflurane gas to anesthetize the animals I euthanize with CO2 prior to subjecting them to the CO2. At the current facility I work at, this is not available.	The reduction of pain and distress in all animals and the use of the most appropriate care and analgesics used when ever possible.		4
41	100	True	a very good thing 7	totally appropriate 1	completely acceptable 7	I have 10 years experience with rodents and have performed euthanasia using a variety of methods (Isoflurane overdose, barbiturate overdose, CO2, anesthesia with exanguination, conscious cervical dislocation, etc). For ease of access, and training of personnel coupled with the refinements made to using CO2 (using home cage, slow fill of chamber), CO2 euthanasia is a fast, uncomplicated method of …	Maybe	Training of personnel performing the procedure, complications with tissue/blood sample collection.			Carbon dioxide	Carbon dioxide	Cervical dislocation	From birth	Chamber with gradually increasing concentration		Between 20 and 30%/min	No		40-49	Female	College or university	Technician	Academic	Canada	Fish are euthanized using TMS; large animals are euthanized using barbiturate overdose +/- exsanguination.	Training of facility and PI personnel to recognize health issues that would confound data within a study cohort and the need to euthanize animals with morbidities.		9
42	100	True	a very bad thing 1	totally inappropriate 7	completely unacceptable 1	It will be nice to use a combination of iso and co2 to reduce the stress for both animals and the operating technician	Yes		Isoflurane + co2	Purchase of a hiroad machine	Isoflurane	Isoflurane	Cervical dislocation					Yes	All animals are deeply anaesthetized before any technical procedure	18-29	Male	College or university	Technician	Academic	Canada	Fish- tms Rodent - iso+co2 Rabbit - ketamine +xylazine + acepromazine + cardiac bleed + euthanyl Chicken - euthanyl	Humane euthanasia and it’s improvement		-9
43	100	True	3	neither appropriate nor inappropriate 4	2	Using carbon dioxide to euthanize rodents is unnecessary and in my opinion inhumane if the animals are conscious during the procedure. You are basically suffocating them if not done correctly. There is too much room for errors and therefore risk of torture.	Yes		Anesthetic overdose, cervical dislocation under a surgical plane of anesthesia	No barriers in our facility, these are the methods already in place. There may be barriers in some facilities as people like the easy and efficiency of the CO2 (being able to cull a large number at the same time quickly)	Cervical dislocation	Cervical dislocation	Other					No		30-39	Female	College or university	Technician	Hospital/clinic	Canada	Pigs - overdose using sodium pentobarbital, rabbits - overdose using sodium pentobarbital	Caring for animals that have undergone invasive procedures		-3
44	100	True	3	neither appropriate nor inappropriate 4	3	having used it for years, I found it to be slower in action than most references stated, or perhaps it was just having to watch the process myself many times that made it seem that way. animals always fought it, I didn't like it and stopped using it	Maybe	time to effect, duration of effect, time to death how aversive is it to the animal, breath holding, suffocating??			Isoflurane	Isoflurane	Cervical dislocation					No		50+	Female	College or university	Technician	Academic	Canada	several species of fish, MS222 overdose, concussion	lack of enrichment due to minimal floor space requirements	I often use Isoflurane to render unconsciousness in small rodents. This is followed by IntraCardiac Euthanyl (Na Pentobarbital) inj. This (when appropriate) gives me some opportunity to practice the procedure. I like this and find it not much more time consuming than cervical dislocation. It eliminates the "killing something with my bare hands" effect which has always been tough to deal with. Alt…	-2
45	100	True	neither good nor bad 4	3	5	All accepted methods of euthanasia in rodents will cause some distress to the animals, I don't feel carbon dioxide is any worse or better than the other methods. It is a rarely used method in our facility.	Maybe	The amount of distress is could cause the animal - lower would be an improvement. The primary concern should be the animals welfare so they are not overly stressed or in pain during the process. Also the impact on the person euthanising the animals - both physically and emotionally - has to be considered as well.			Cervical dislocation	Cervical dislocation	Organ harvest					Yes	Animals are placed in surgical plane of anaesthesia using isoflurane prior to euthanasia	50+	Female	College or university	Management	Academic	Canada				2
46	100	True	3	neither appropriate nor inappropriate 4	neither acceptable nor unacceptable 4	Current guidelines for placing animals in chambers, then filling with CO2, in my perception after observation, is that it causes more distress and takes significantly longer than a pre-filled chamber. While I prefer it over physical methods of euthanasia, it is still not a preference for me.	Yes		Sodium pentobarbital is my personal preference.	A controlled drug exemption license would be required for all protols, along with the tracking of the substance adequately (which I know to be substandard in many cases).	Cervical dislocation	Carbon dioxide	Cervical dislocation	Over 2 weeks of age	Chamber with gradually increasing concentration		Between 20 and 30%/min	No		40-49	Female	College or university	Other	Academic	Canada	Pigs - Potassium chloride IV or sodium pentobarbital IV. Sheep - sodium pentobarbital IV.	Adequate post-operative care		-1
47	100	True	a very bad thing 1	totally inappropriate 7	completely unacceptable 1	I used to do this with mice, to demonstrate to my AHT students the method. I tried straight carbon dioxide and I tried various methods of introducing it after flooding chamber with oxygen, etc, etc. I think it's a very unpleasant thing to watch, not to mention what it must be like for the mice. Basically they asphyxiate as apparent from the gasping, regardless of oxygen combination or not. The ox…	Yes		Isoflurane in a chamber and then cervical dislocation once deeply anesthetized. Can do large numbers this way. Overdose of ketamine (doesn't cause a lot of post mortem changes if tissues needed) but more expense and a control drug.	Cost - but I don't believe Isoflurane is really that huge an additional cost, if any.	Isoflurane	Isoflurane	Cervical dislocation					No		50+	Female	College or university	Other	Academic	Canada	Dogs or cats - pentobarbital sodium IV overdose Large animals (donkey, horse) - shooting	training students - nervous students convey their anxiety to the animals which I feel is not ideal for animal welfare but we work hard on this awareness to reduce this.		-9
48	100	True	2	5	3	Distressing for animals, not used in our facility	Yes		Isoflurane, euthanyl	Cost	Isoflurane	Isoflurane	Cervical dislocation					No		18-29	Female	College or university	Animal care taker	Academic	Canada	TMS for frogs and fish in water from home tank	Freedom from pain, distress, and suffering, well-trained staff and researchers		-4
49	100	True	neither good nor bad 4	3	5	Carbon dioxide alone seems to be more distressful when delivered alone. Inhalation anesthesia of Isoflurane first seems to be more humane. Carbon dioxide is safe for the handler and efficient and cost effective for the large number of rodents used in biomedical research. It is not easily dismissed as a method of euthanasia but its use needs to be managed by best practices, still to be improved bu…	Maybe	It needs to effective quickly and be practical for the field. Pain and distress should be minimized but it is unlikely that it could ever be eliminated entirely. Even barbiturate overdose may not always be humane unless correctly delivered and there seems no practical way to administer it intravenously to a large number of rodents at a time. I do think carbon dioxide could be acceptable if the an…			Other	Other	None					No		50+	Female	Masters, doctorate, DVM, MD	Veterinarian	Academic	Canada	Fish and frogs by TMS overdose followed by a secondary physical method such as decapitation or pithing. Zebrafish are euthanized by TMS followed by submersion in an ice bath. A blow to the head may be used for some fish depending on the experimental restraints but it is followed by pithing or decapitation. Birds by IV barbiturate overdose or T61 or cervical dislocation depending on size and exper…	The five freedoms and the 3Rs. Humane endpoints need to be established and euthanasia must be euthanasia as it is defined. Animals should not be confined to a caged life longer than needed and their life must be made as comfortable and distressfree as possible.		2
50	100	True	2	6	2	I have euthanized 100's of mice and rats using CO2 over the past 8 years and many more with other methods, primarily with Isoflurane before CO2. The mice are clearly stressed by both methods, but smelling a noxious substance vs suffocating is more physically painful for sure. I know Dr Weary has done studies with animals with previous exposure to Isoflurane and that some of them will choose low l…	Yes		As I mentioned before, Isoflurane prior to CO2 seems more humane. The animals become drowsy and will run around the induction chamber or home cage when Isoflurane is provided. With CO2, they gasp and their respiratory rate and effort is more dramatic and appears more distressing, due to my knowledge of how it works on the lungs.	The only barriers are having access to an anesthetic machine and the ability to scavenge. Scavenging is a minimal barrier, as there are inexpensive charcoal canisters available, for passive scavenging, if active scavenging is not available.	Isoflurane	Isoflurane	Cervical dislocation					No		40-49	Male	College or university	Technician	Academic	Canada	n/a	Ability to hide and create nests, so provided with sufficient nesting material. Being handled in a humane way, not dangle by tail for mice or handled/picked up by tail for rats. For people who are doing procedures, to be properly trained and keep up skills, especially in terms of restraint, injections and gavage.	I appreciate Dr Weary's research and any other group assessing animal welfare and how we can make the lives of our mice and rats as good as possible, while we have the privilege of using them to better our lives. I hope that an "ideal" euthanasia method is found, that is less distressing than just CO2 or Isoflurane before CO2. If it is found that Midazolam or other agent will help decrease the st…	-6
51	100	True	neither good nor bad 4	neither appropriate nor inappropriate 4	neither acceptable nor unacceptable 4	It’s one form of many- technical error, noncompliance is the problem - placing multiple rodents in a single chamber to euthanize is wrong- RVT’s definitely have a place inside these facilities	Maybe	Decreased physiological parameters including from fear anxiety and stress during end point			Other	Other	Bleeding					Yes	Ketamine/Xylazine IP	50+	Female	College or university	Technician	Pharma, CRO, private	Canada	Rat with Pentobarbital followed by IC puncture	Too many surplus housed	No	0
52	100	True	neither good nor bad 4	neither appropriate nor inappropriate 4	neither acceptable nor unacceptable 4	At our facility we do not use CO2 euthanasia for rodents	Yes		Isoflurane anesthesia later cardiac puncture and exsanguination for rat Isoflurane anesthesia later cervical dislocation in mice	none	Isoflurane	Isoflurane	Bleeding					No		40-49	Male	Masters, doctorate, DVM, MD	Veterinarian	Government	Canada	MS222	Euthanasia and humane end point monitoring		0
53	100	True	3	3	5	x	Yes		x	x	Other	Carbon dioxide	Cervical dislocation	Over 2 weeks of age	Chamber with gradually increasing concentration		Between 20 and 30%/min	No		30-39	Female	Masters, doctorate, DVM, MD	Veterinarian	Academic	Canada	x	x	x	1
54	100	True	3	5	3	Very practical for euthanizing large number of animals. Practice of current 20-30% flow rate likely still leads to distress. Further refinements could be done to fine tune this method but it would be preferable if an alternative method that also is practical, versatile and clearly more humane is identified.	No				Carbon dioxide	Carbon dioxide	Cervical dislocation	Over 2 weeks of age	Chamber with gradually increasing concentration		Between 20 and 30%/min	No		30-39	Female	Masters, doctorate, DVM, MD	Veterinarian	Academic	Canada	Zebrafish - rapid cooling or MS222 with secondary Frogs, Aquatic Reptiles - MS222 with secondary Rabbits, Cats, Dogs, Horses, Pigs, Sheep, Cattle - Barbiturates			-3
55	100	True	neither good nor bad 4	2	6	Although not 100% ideal, if done correctly with appropriate flow rates, CO2 euthanasia for rodents is fast, effective, and not cost prohibitive. Other methods may have associated risk (eg. anesthetic gas-health and safety), cost prohibative (reducing funds for other important items), and time consuming.	No				Carbon dioxide	Carbon dioxide	Cervical dislocation	Over 2 weeks of age	Chamber with gradually increasing concentration		Between 20 and 30%/min	No		40-49	Female	Masters, doctorate, DVM, MD	Veterinarian	Academic	Canada	zebrafish -clove oil, ice, MS-222	training of new animal users	Thanks for soliciting feedback.	4
56	100	True	a very bad thing 1	totally inappropriate 7	completely unacceptable 1	They are so much more ethical solution. It is for me only the best practical way to do masse euthanasia not humane euthanasia !	Yes		The best way is to give pentobarbital by IV route	Controlled drug IV access difficult in rodent	Isoflurane	Carbon dioxide	Cervical dislocation	Over 4 weeks of age	Chamber with gradually increasing concentration		Less than 10%/min	No		30-39	Female	Masters, doctorate, DVM, MD	Veterinarian	Academic	Canada	Cats, dogs, ferrets, rodents, guinea pigs, rabbit, swine, non human primates, fish (salmon, etc.), zebra fish, frogs, sheep.	Housing and enrichment, acclimatation, conditionning and human contact		-9
57	100	True	a very bad thing 1	totally inappropriate 7	completely unacceptable 1	It is unacceptable and inhumane because it is very stressful and painful for the animal.	Yes		Barbiturates IV or IP Inhalant anesthesia (isoflurane) followed by barbiturates or even CO2.	Researcher cooperation.	Pentobarbital	Isoflurane	Cervical dislocation					No		40-49	Female	Masters, doctorate, DVM, MD	Veterinarian	Academic	Canada				-9
58	100	True	3	5	3	Understand why is used - mostly convenience for large numbers of animals. However, distress in the animals is a major drawback.	Yes		Pentobarbital injection	Pentobarbital affects some research results.	Carbon dioxide	Carbon dioxide	Cervical dislocation	Over 2 weeks of age	Chamber with gradually increasing concentration		Between 20 and 30%/min	No		30-39	Female	Masters, doctorate, DVM, MD	Veterinarian	Academic	Canada	For large animals, Pentobarbital or deep anesthesia with perfusion.	Analgesia ; environmental enrichment		-3
59	100	True	5	3	5	Although simple, relatively quick and safe for users, I believe there are better ways to euthanize rodents that will reduce some elements of suffering (eg. dyspnoea) during CO2 euthanasia such as general anesthetic prior to another method (eg. cervical dislocation, exsanguination, bilateral tracheotomy etc.)or an overdose of general anesthetic agent.	Yes		General anesthesia before another method (eg. cervical dislocation, exsanguination, bilateral tracheotomy etc.) or anesthetic overdose.	Large scale rodent facilities may have difficulty implementing this method as it could take more time.	Carbon dioxide	Carbon dioxide	None	Over 2 weeks of age	Chamber with gradually increasing concentration		Between 20 and 30%/min	No		30-39	Female	Masters, doctorate, DVM, MD	Veterinarian	Hospital/clinic	Canada	Pigs - pentobarbitol IV, KCl under deep anesthesia Rabbits - pentobarbitol IV Dogs - pentobarbitol IV Hamsters - CO2 Rats - CO2, pentobarbitol IP Zebrafish - rapid chilling	Proficiency in euthanasia, anesthesia and surgery.		3
60	100	True	2	totally inappropriate 7	completely unacceptable 1	Only acceptable if preceeded by anesthetic and animal is unconscious	Yes		Anesthesia ahead of carbon dioxide	No barriers just some training	Other	Other	Other					No		50+	Female	Masters, doctorate, DVM, MD	Veterinarian	Academic	Canada		Mouse phenotypes and lack of proper training of research staff. Also rodent housing systems for rats are poor		-8
61	100	True	a very bad thing 1	totally inappropriate 7	completely unacceptable 1	Having first hand seen and performed rodent euthanasia using this and other methods, even in perfect conditions, use of co2 for euthanasia is not a good death. In the hands of students and post docs etc who may not have animal welfare in mind, and who may have limited experience, I think the risks that co2 euthanasia can have negative welfare implications is great. Especially since isoflurane and…	Yes		Isoflurane administered appropriately, followed by physical method	Mostly investigators perception that isoflurane has an effect on their research	Isoflurane	Isoflurane	Cervical dislocation					No		30-39	Female	Masters, doctorate, DVM, MD	Veterinarian	Academic	Canada	Pigs, rabbits, birds- pentobarbital iv Fish - ms222, rarely concussion then pithing, depending on the species	Enrichment, attitudes of staff, proper planning for welfare		-9
62	100	True	neither good nor bad 4	neither appropriate nor inappropriate 4	neither acceptable nor unacceptable 4	Similar to other less refined methods of euthanasia, carbon dioxide may be scientifically valid when collecting data for specific protein assays. For example, some phosphorylated proteins in the central nervous system are highly transient or unstable, and are affected by anesthetic overdose. Unfortunately all anesthetics, anxiolytics, and many analgesics have an affect on neuronal tissue. Therefo…	Yes		Any anesthetic (inhalant or injectable) is always preferred in our research lab.	As mentioned above, the preferred method of euthanasia may interfere with biochemical or histological assays. Furthermore, I have experienced difficulty procuring some pharmacological substances due to highly restricted distribution (sales) to research professionals and lack of availability or access to an MD or DVM.	Pentobarbital	Don't know	Perfusion					Yes	Our research lab primarily uses inhalant isoflurane and/or euthanyl prior to perfusion and tissue collection.	50+	Female	College or university	Researcher	Academic	Canada		Technical training of research personnel, especially Graduate Trainees. This is by far the most neglected aspect. A few hours of didactic work and an hour or so of handling is completely insufficient.		0
63	100	True	5	3	5	While CO2 euthanasia may not always be the best choice, there are times when it may be the best option for a given situation depending on the animal numbers to be euthanized, the technical challenges presented maybe due to containment levels or even worker technical skill.	Maybe	I'd need to be able to compare the behavioral reaction of the animal to each of the different methods with comparative studies (done well with adequate numbers) to be able to determine if one is better than the other. I may need to see it be repeatable between different research groups as well.			Isoflurane	Isoflurane	Cervical dislocation					No		40-49	Female	Masters, doctorate, DVM, MD	Veterinarian	Government	Canada	We have several other species in our lab animal research programs. For livestock species like cattle, sheep and goats, we sedate first with xylazine/ketamine and then follow with IV pentobarbital. For swine, we mask down with isoflurane and then go IV with pentobarbital. Same as swine for rabbits. NHP's will be sedated with ketamine/xylazine, maintained by mask with isoflurane to ensure deep anes…	Ensuring they are as distress free throughout their lives here by giving them good enrichment, frequent monitoring and analgesia, calm and easy handling and restraint		3
64	100	True	3	3	3	It depends on how its done. Isoflurane is way better, is efficient and rarelly affect the quality of organs and tissues contrarely to CO2 (pulmonary focus) . For euthanasia, witout necropsy CO2 can be adequatly used if in good proportion of O2 and CO2, undersatured with CO2 (fallow a precise SOP for cage size and volume to give, it is mendatory!), it will kill slowly (not to slow either) the anim…	Yes		No1: Euthanyl Intra peritoneal no2: Isoflurane	no barrier	Isoflurane	Pentobarbital	None					No		50+	Female	College or university	Veterinarian	Pharma, CRO, private	Canada		Good lab practice with SOPs, respect to animals and minimum suffering	More research on animal pain control is very important to improve animal captivity condition, enrichement and better/bigger housing are also necessary	-1
65	100	True	6	2	6	when used in a proper manner, following an approved protocol I feel it is an appropriate euthanasia method	Yes		-injectable agents followed by secondary method ( cervical dislocation or cardiac bleed out) -deep anesthesia with Isoflurane and cardiac bleed out	-depending on agents used, may require Health Canada exemption to obtain -	Carbon dioxide	Carbon dioxide	Cervical dislocation	Over 2 weeks of age	Chamber with gradually increasing concentration		Between 10 and 20%/min	No		50+	Female	Masters, doctorate, DVM, MD	Veterinarian	Academic	Canada	-sodium pentobarbital: nhps, dogs, pigs, rabbits -TMS:fish	-ensuring meeting needs of interactions, enrichment, free from pain		6
66	100	True	5	3	5	Acceptable when using an automated system such as Euthanex.	Maybe	Speed, side effects, ease of use			Isoflurane	Carbon dioxide	Bleeding	Over 4 weeks of age	Chamber with gradually increasing concentration		Don't know	No		30-39	Female	Masters, doctorate, DVM, MD	Technician	Pharma, CRO, private	United States of America				3
67	100	True	3	5	3	I believe it is very difficult to euthanize rodents humanely using CO2 alone.	Yes		Overdose of pentobrabital by injection	Controlled substances legislation; sometimes contraindicated by the research.	Isoflurane	Isoflurane	Other					No		50+	Male	Masters, doctorate, DVM, MD	Veterinarian	Academic	Canada		Competency of personnel and refinements to procedures		-3
68	100	True	neither good nor bad 4	6	3	Conflicting evidence and poor user compliance leaves me unsure	Yes		Injection of barbiturates	Controlled substance licensing	Isoflurane	Isoflurane	Cervical dislocation					No		50+	Female	Masters, doctorate, DVM, MD	Veterinarian	Academic	Canada		Untreated pain, poor methodology by poorly trained and poorly supervised junior researchers		-3
69	100	True	2	5	5	Not ideal but an ideal method is not clearly available for use. Evidence that iso is also aversive, for example, so it's like deciding on the least aversive method of which now seems unclear as to what that is.	Yes		Carbon monoxide would be great as I assume it would be odourless and innocuous as in humans? Understandable not used due to OHS concerns, but maybe CO detectors and suitable equipment design could be used?	OHS risk.	Carbon dioxide	Carbon dioxide	Cervical dislocation	Over 2 weeks of age	Chamber with gradually increasing concentration		Between 20 and 30%/min	No		40-49	Male	Masters, doctorate, DVM, MD	Veterinarian	Academic	Canada		Good endpoint monitoring; competence in procedures, including performing euthanasia so as to min pain/distress		-2
70	100	True	3	3	5	This is a very complex subject. As such, I recommend revising your three questions above to be more specific. For example, are we talking about euthanasia of conscious animals or anesthetized animals using CO2? Are the questions meant to be considered for adult rodents or neonates? Are the terms "good" and "bad" in question 1 meant to be interpreted from an animal welfare perspective, or a practi…	Maybe	Please see previous responses.			Carbon dioxide	Carbon dioxide	Cervical dislocation	Over 2 weeks of age	Chamber with gradually increasing concentration		Between 20 and 30%/min	No		30-39	Female	Masters, doctorate, DVM, MD	Other	Academic	Canada				1
71	100	True	5	5	5	I do not have major concerns with carbon dioxide euthanasia when it is done properly. For example with appropriate flow rates, appropriate containers that have a proper hose attachment that does not fall off, the lid is not removed prior to the expiration of the animal (i.e. the animal is visible), one animal at a time or cage-mates only etc. I find isoflurane to be very noxious, particularly for…	No				Isoflurane	Isoflurane	Other					No		30-39	Female	Masters, doctorate, DVM, MD	Veterinarian	Pharma, CRO, private	Canada	Non-human primates - sedated, and intravenous Euthanyl + exsanguination Dogs - sedated, and intravenous Euthanyl + exsanguination Mini-pigs - sedation and IV Euthanyl + exsanguination Rabbits - intra-auricular Euthanyl + exsanguination Rodents - Isoflurane primarily with exsanguination, CO2 + exsanguination with justification, or cervical dislocation	Lack of behavioural and enrichment management		1
72	100	True	neither good nor bad 4	6	completely acceptable 7	It may not always look good, but is quick and effective. I do not think any method can be totally free of stress and CO2 works well.	Maybe	Something even quicker with minimal effects on physiological factors.			Carbon dioxide	Carbon dioxide	Cervical dislocation	Over 2 weeks of age	Chamber with gradually increasing concentration		Between 10 and 20%/min	No		18-29	Male	Masters, doctorate, DVM, MD	Veterinarian	Academic	Canada		Housing conditions		1
73	100	True	neither good nor bad 4	3	neither acceptable nor unacceptable 4	Acceptable, when other preferred methods are not feasible.	Yes		Barbiturate overdose	unfeasible in CL3 lab due to the need to wear protective clothing, including thick gloves.	Pentobarbital	Other	Perfusion					Yes	light isoflurane anesthesia	50+	Male	Masters, doctorate, DVM, MD	Veterinarian	Government	Greece				1
75	100	True	5	2	6	Despite its drawbacks (upper respiratory irritation, time to effect, induction of hypoxia) in the attempts that I have been involved with to find a better method, it still is faster and appears to be less stressful.	No				Carbon dioxide	Carbon dioxide	Cervical dislocation	Over 2 weeks of age	Chamber with gradually increasing concentration		Between 20 and 30%/min	No		50+	Male	Masters, doctorate, DVM, MD	Veterinarian	Academic	Canada	Zebrafish - TMS	environmental enrichment		5
76	100	True	3	5	3	Useful when used in an appropriate manner.	Maybe	Number of animals to be euthanized.			Carbon dioxide	Don't know	Cervical dislocation	Over 4 weeks of age	Chamber with gradually increasing concentration		Between 20 and 30%/min	Don't know		40-49	Male	Masters, doctorate, DVM, MD	Veterinarian	Pharma, CRO, private	Canada				-3
77	100	True	a very good thing 7	totally appropriate 1	completely acceptable 7	excellent method of euthansia	Maybe	ease of administration difficult obtaining drugs (euthanol) specialized equipment required technical challenges			Carbon dioxide	Don't know	Cervical dislocation	Over 2 weeks of age	Prefilled chamber	until filled		No		50+	Male	Masters, doctorate, DVM, MD	Researcher	Academic	Canada				9
78	100	True	neither good nor bad 4	2	6	Are we asking about use if carbon dioxide alone? If done correctkt, i believe that the animals do not suffer more or less than if they ate anesthetized first.	Maybe	Speed and user friendly			Carbon dioxide	Carbon dioxide	Cervical dislocation	Over 2 weeks of age	Chamber with gradually increasing concentration		Between 30 and 40%/min	Yes	Isoflurane	30-39	Female	Masters, doctorate, DVM, MD	Veterinarian	Academic	Canada				4
80	100	True	2	6	2	It works, is simple to perform, but causes a significant period of distress.	Yes		Inhalent anesthesia followed by CO2 or a physical method e.g. cervical dislocation.	Requirement for an anesthetic machine, user training	Isoflurane	Isoflurane	Cervical dislocation					No		50+	Male	Masters, doctorate, DVM, MD	Veterinarian	Government	Canada	Rabbits - pentobarb Ferrets - Iso plus exsanguination and cutting diaphragm Zebra Fish - MS222	Environmental enrichment		-6
81	100	True	5	2	5	When used properly carbon dioxide is an appropriate way to euthanize rodents.	Maybe	More studies into stress and discomfort surronding euthanazia are needed to better evaluate méthodes and compare them			Isoflurane	Isoflurane	Bleeding					No		30-39	Female	Masters, doctorate, DVM, MD	Veterinarian	Pharma, CRO, private	Canada				4
82	100	True	2	6	2	The loss of consciousness can be preceded by pain and distress. It should be used following anesthesia whenever possible.	Yes		Using anesthesia prior to C02 or physical method.	If using gas anesthesia, proper scavenging is necessary to avoid human exposure.	Other	Other	Cervical dislocation					No		40-49	Male	Masters, doctorate, DVM, MD	Veterinarian	Academic	Canada	Tricaine or clove-oil for aquatic species; pentobarbital overdose for larger mammals.	housing environment		-6
83	100	True	6	totally inappropriate 7	completely acceptable 7	I disagree with the CCAC's blanket acceptance of isoflurane as the preferred method for all rodent euthanasias. It has its place, as does CO2. Both are appropriate and neither should have to be justified. There is not enough conclusive data to support that one method is better than another. I also don't understand why people call it CO2 asphixiation when it causes a pH change at a cellular level …	Yes		I think the rate of delivery of CO2 needs to be closely examined. 30% replacement per minute seems suboptimal	CCAC	Isoflurane	Isoflurane	Bleeding					No		30-39	Female	Masters, doctorate, DVM, MD	Veterinarian	Pharma, CRO, private	Canada	NHP, dog & rabbit - IM sedation, IV pentobarbital then exsanguination	appropriate enrichment. The lab animal community tends to call providing for species specific needs (social housing, nesting material, etc.) as enrichment. But it's not.		2
85	100	True	neither good nor bad 4	2	5	It is a reliable method for euthanizing rodents. All methods have pros and cons, none is perfect. For many, it is easy for users to implement and thus leads to less compromises to animal welfare during the act. Other methods rely on operate skill such that if not performed properly there is significant chance of impaired welfare.	No				Carbon dioxide	Carbon dioxide	Cervical dislocation	Over 2 weeks of age	Chamber with gradually increasing concentration		Between 20 and 30%/min	No		30-39	Female	Masters, doctorate, DVM, MD	Veterinarian	Academic	Canada	rabbits : sodium pentobarbital IV under isoflurane anesthesia Fish (trout, zebrafish, goldfish, knifefish, polypterus): MS222 followed by pithing/decapitation Zebrafinches: isoflurane overdose or sodium pentobarbital IC followed by cervical dislocation Mole rats and guinea pigs: sodium pentobarbital IC followed by thoracotomy	Refining models to ensure health assessments and husbandry support better animal welfare.		3
86	100	True	2	6	2	I believe that C02 euthanasia is associated with poor welfare, however, until more practical solutions for rodent euthanasia are available (commercially available units that can anesthetize many rodents at once), C02 euthanasia (done at an appropriate fill rate), may be our best available practical option for euthanizing many rodents concurrently	Yes		isoflurane and secondary method (exsanguination, decap, Co2) properly performed physical methods (cervical dislocation in mice/decap rats)	time per animal technical skill level cost of equipment and supplies for isoflurane followed by C02	Carbon dioxide	Carbon dioxide	None	Over 4 weeks of age	Chamber with gradually increasing concentration		Between 20 and 30%/min	No		50+	Female	Masters, doctorate, DVM, MD	Veterinarian	Pharma, CRO, private	Canada	canine / feline - sodium penobarb IV	cumulative impact of multiple interventions		-6
87	100	True	neither good nor bad 4	3	6	efficient of euthanasia for rodents, safe procedure for Humans without specialized equipment	Yes		anesthetic overdose (halogenate gas or barbiturates) exsanguination Under deep anesthesia	halogenated gas: access to exhaust system to evacuate anesthesia gas and eliminate unwanted human exposure. barbiturate: secure storage of barbiturate, need to obtain permit for purchase and use	Other	Carbon dioxide	Organ harvest	Over 2 weeks of age	Chamber with gradually increasing concentration		Between 20 and 30%/min	No		50+	Male	Masters, doctorate, DVM, MD	Veterinarian	Academic	Canada				3
101	100	True	6	totally appropriate 1	completely acceptable 7	On many occasions i had witnessed euthanasia of rodents (rats/mice/g.pigs) and if properly done, animals go conciseness quickly (without much or any struggling), before they die.	Maybe	Of course the use of (different) anesthetics, and overdosing animals may achieve the same or similar results.			Isoflurane	Carbon dioxide	Bleeding	Over 2 weeks of age	Prefilled chamber	25%		Yes	~ 1hr	50+	Male	Masters, doctorate, DVM, MD	Veterinarian	Pharma, CRO, private	Canada				8
102	100	True	3	5	3	All the current gas processes show reaction in the rodent, Anaesthetic gas, 30% CO2 or 100% CO2. IS it time to look for a new way forward.	Yes		Carbon monoxide	The safety of the technician	Cervical dislocation	Carbon dioxide	Cervical dislocation	Don't know	Chamber with gradually increasing concentration		Between 20 and 30%/min	No		50+	Female	Masters, doctorate, DVM, MD	Other	Pharma, CRO, private	Canada		distress free		-3
103	100	True	neither good nor bad 4	neither appropriate nor inappropriate 4	neither acceptable nor unacceptable 4	Based on the current litterature it is not possible to ensure that the animals do not experience distress when exposed to CO2 . However when I perform this type of euthanasia I rarely obseve an animal in distress . I personnally do not like using this form of euthanasia but I undertand that in certain circonstances it is necessary	Yes		Overdose of pentobarbital, IP administration. I use this method for mice and rats. The loss of consciousness is rapid and death follows quickly. The animal does not appears to experience pain of distress but this is difficult to measure objectively.	Pentobarbital is a control drug and an exemption for Health Canada is required to acquire it. It is need to take the animal in the hand to administer it , which appears to be difficult for some people especially when lots of animals needs to be euthanized. The person needs to master the IP injection technique	Pentobarbital	Carbon dioxide	Cervical dislocation	Over 2 weeks of age	Chamber with gradually increasing concentration		Between 20 and 30%/min	No		50+	Female	Masters, doctorate, DVM, MD	Veterinarian	Hospital/clinic	Canada	zebra fish : icy water rabbits, dogs, swine, sheep : sedation ou anesthesia than IV pentobarbital	There are many aspect upon which we are trying to act: First probably is the prevention and the control of pain especially the evaluation of pain to ensure that the recommended treatment is appropriate. Second is trying to give a positive experience to the animals and find ways is to ensure they can assume a normal behavior. Limiting the time the animal are kept. Ensuring that people handling ani…	Objective evaluation of the animal welfare is not easy and more tools are needed	0
104	100	True	5	2	6	I have no concerns with the use of carbon dioxide when administered appropriately ie slow déplacement rate.	Maybe	Clear scientific evidence.			Carbon dioxide	Carbon dioxide	Bilateral pneumothorax	Over 4 weeks of age	Chamber with gradually increasing concentration		Between 10 and 20%/min	No		40-49	Male	Masters, doctorate, DVM, MD	Veterinarian	Academic	Canada				5
105	100	True	2	6	2	I have seen this method used years ago while at the veterinary college. In my opinion this is completely unacceptable unless the animals are sedated ahead of time. They do NOT just fall asleep - they gasp and struggle and are obviously in distress. We have much better methods available.	Yes		Intra-peritoneal injection of barbituate appears to cause very little distress to the animal when done properly. They loose consciousness quickly and pass away usually within 5 minutes.	I think the only barrier is training people to do it and PI's getting the paperwork in order to manage the barbituates.	Pentobarbital	Pentobarbital	Decapitation					Yes	Animals are pre-treated with pentobarbital ip prior to decapitation (they are being used for stem cell collection so they are decapitated once conciousness is lost but before the heart stops)	40-49	Female	Masters, doctorate, DVM, MD	Veterinarian	Academic	Canada	fish are euthanized with MS22	pain control during experiments and environmental enrichment		-6
106	100	True	neither good nor bad 4	3	neither acceptable nor unacceptable 4	It isn't a black or white issue due to the different rodents involved, the large numbers that may be involved. The research is not adequate to suggest options - must have definite info before suggesting implementation of these suggestions eg adding oxygen to the mix or using isoflurane. This is a complex issue.	Maybe	That it is suitable for research including that we don't expose people to other anaesthetics that may be injurious to people or noxious to animals, that it is effective and minimizes stress to animals, that it can be applied effectively to large numbers of animals. We are being reactive and applying solutions in the field without there being solid solutions available. This is leading to loss of c…			Carbon dioxide	Carbon dioxide	Other	Over 2 weeks of age	Chamber with gradually increasing concentration		Between 20 and 30%/min	No		50+	Female	Masters, doctorate, DVM, MD	Other	Government	Canada				1
107	100	True	neither good nor bad 4	3	5	I prefer isoflurane anesthesia prior to CO2 administration to reduce the increased panic involved from hypoxia.	Maybe	Reduced stress/panic Duration until cessation of death			Carbon dioxide	Carbon dioxide	Perfusion	Over 2 weeks of age	Prefilled chamber	I don't have our documentation in front of me.		No		30-39	Female	Masters, doctorate, DVM, MD	Veterinarian	Academic	Canada	Fish- MS222 unless on field work study, then clove oil (as long as will not be used for food consumption). Xenopus-&gt;MS222 then cervical dislocaton.	Food deprivation studies leading to aggression issues and animal handling concerns.		2
108	100	True	3	5	3	CO2 is efficient and simple way to euthanize rodents, but ideally I believe they should be anesthetized or sedated first.	Maybe	Time to death, the amount of stress/pain experienced before death, practicality, efficiency for widespread use			Carbon dioxide	Carbon dioxide	Decapitation	Over 2 weeks of age	Chamber with gradually increasing concentration		Don't know	No		18-29	Female	Masters, doctorate, DVM, MD	Veterinarian	Academic	Canada				-3
109	100	True	a very good thing 7	totally appropriate 1	completely acceptable 7	Je trouve que la phase d'excitation est beaucoup plus courte, voir parfois inexistante si on compare avec une anesthésie à l'isoflurane (très stressant pour l'animal)suivie d'une euthanasie au CO2. Donc, moins de stress pour l'animal si euthanasié au CO2. I think that the "excitation phase" is much shorter, or sometimes nonexistent if compared with anesthesia with isoflurane (very stressful for t…	Maybe	Is the method less stressful for the animal? Is the animal falls asleep faster before death?			Isoflurane	Carbon dioxide	Bleeding	Over 2 weeks of age	Chamber with gradually increasing concentration		Between 10 and 20%/min	No		30-39	Female	College or university	Technician	Academic	Canada				9
110	100	True	neither good nor bad 4	3	5	I feel that it could be more refined, especially here in the US with our current standards. It used to be that we could provide higher concentrations of CO2 and the rodents seemed to die quicker. Now, with the lower concentrations (i.e. 10-30% displacement volume), it takes much longer for them to die and I'm not sure how humane these new standards actually are. It almost seemed better the way it…	Yes		Direct injection of barbituates or other anesthetic overdose.	Too labor intensive.	Carbon dioxide	Carbon dioxide	Cervical dislocation	Over 2 weeks of age	Chamber with gradually increasing concentration		Between 10 and 20%/min	No		40-49	Female	Masters, doctorate, DVM, MD	Veterinarian	Academic	United States of America	Other large animals: IV dose of pentobarbital. Zebrafish and frogs: MS 222	Post-operative care by research staff/record keeping		2
111	100	True	3	neither appropriate nor inappropriate 4	5	I am not confortable anymore using CO2 without anesthesia first, because the effects and pain in the respiratory system is not well known still.	Yes		Anesthesia with isoflurane followed by CO2 inhalation when the animal is unconscious.	The need of an anesthesic machine with O2, CO2 and Isoflurane connected together:	Other	Other	Cervical dislocation					No		30-39	Female	College or university	Technician	Academic	Canada	Zebrafish are euthanized in iced water then decapitated, and xenopus are injected with euthanyl intraceolomic, than decapitated.	Stress reduction		0
112	100	True	neither good nor bad 4	3	5	The burning sensation (acid produced in the mucus membranes upon contact with the CO2) is a cause for concern. I am told that the burning only lasts a short time, but wish this painful aspect of the experience could be avoided for the animals. I understand that a higher concentration of CO2 induces a faster loss of consciousness, and am awaiting the revised recommendations about the CO2 concentra…	Maybe	Several factors: time to loss of unconsciousness for the animal, pain or distress experienced by the animal, necessity for handling of animal, skill needed by person administering the method, safety (or danger) of the method, irreversibility, suitability for large groups of animals			Carbon dioxide	Carbon dioxide	Cervical dislocation	Over 2 weeks of age	Chamber with gradually increasing concentration		Between 20 and 30%/min	No		50+	Female	Masters, doctorate, DVM, MD	Veterinarian	Government	United States of America	Mice: CO2, pentobarbital injection, exsanguination under anesthesia (usually pentobarb.), decapitation Rats: CO2, pentobarbital injection, exsanguination under anesthesia, decapitation	Quality of care: constent environment to meet health needs, social environment, gentle, compassionate animal care staff and research staff, humane guidelines for animal use (endpoints, proactive analgesia), enrichment	The topic of euthanasia is intertwined with compassion fatigue. Perceptions of people administering euthanasia versus their understanding of the animals' experience needs to be addressed when we train people in euthanasia, as well as when we reflect on animal use and quality of life.	2
113	100	True	neither good nor bad 4	3	5	All euthanasias are distressing. When used correctly, CO2 seems to be fairly humane. I have not died via CO2 poisoning so can not say if is painful or not, but when animals are kept calm in their home cage and CO2 is introduced slowly, they most often drift off while resting comfortably in their nests. However, when they are rattled around before introducing gas or the CO2 is delivered at a high …	Maybe	How much stress or pain animal experiences prior to death. The less pain and faster speed of delivery are always preferred. Using Isoflurane seems to cause just as much stress as CO2 does, but does it make the effects of CO2 less painful?			Carbon dioxide	Carbon dioxide	Cervical dislocation	Over 2 weeks of age	Chamber with gradually increasing concentration		Between 20 and 30%/min	No		40-49	Female	College or university	Technician	Hospital/clinic	Canada		Enrichment, analgesic & overall humane treatment		2
114	100	True	2	6	2	WE should use isoflurane before CO2	Yes		Use of isoflurane	Some Laboratory do not have the installations	Isoflurane	Isoflurane	Other					No		50+	Female	Masters, doctorate, DVM, MD	Other	Academic	Canada	Rabbit: Isoflurane and CO2		WE use isoflurane before CO2	-6
115	100	True	3	neither appropriate nor inappropriate 4	neither acceptable nor unacceptable 4	I understand that carbon dioxide maybe the only option for some studies but with new findings showing that rodents are stressed and maybe feel discomfort during the procedure is upsetting to me I would like to see more options available at a reasonable cost as well.	Yes		Sedation?? Then over dose?	How this May effect the study	Carbon dioxide	Carbon dioxide	Cervical dislocation	Over 4 weeks of age	Chamber with gradually increasing concentration		Between 10 and 20%/min	No		40-49	Female	College or university	Management	Hospital/clinic	Canada				-1
131	100	True	a very bad thing 1	6	2	As a sole agent, we could do better. The research has shown that at the levels we use, it is aversive and causes dyspnea which we know is severely distressing to people. At lower fill rates, dyspnea is prolonged; at pre-charged levels, though a quicker death, can cause pain. Automated chambers that advertise euthanasia of multiple cages at one time can have uneven distribution of CO2 flow but are…	Yes		Inhalant anesthesia to reach unconsciousness first, then killing by a secondary method, including CO2	Scavenging of waste gas, possibly cost, possibly increased time to perform	Isoflurane	Isoflurane	Cervical dislocation					No		40-49	Female	Masters, doctorate, DVM, MD	Veterinarian	Pharma, CRO, private	United States of America	n/a	Proper monitoring and intervention for humane endpoints, and a humane death	Thank you for continuing the dialogue and research in this very important welfare subject.	-7
134	100	True	3	3	3	The use of carbon dioxide should be avoided when possible since animal distress is not neglectable with this procedure. Sometimes, other methods do not fit the scientific objectives and carbon dioxide is deemed the most suitable option to kill an animal whilst meeting scientific and welfare requirements... maybe better options should be developed.	Yes		Cervical dislocation	Choice of methods depends on scientific needs	Cervical dislocation	Cervical dislocation	Decapitation					No		40-49	Male	Masters, doctorate, DVM, MD	Veterinarian	Pharma, CRO, private	United Kingdom	Zebrafish and frog: overdose of anaesthesia, then pithing or destruction of carcass. For bigger fish, it depends on fish species: concussion/pithing or overdose of anaesthesia. Oppossum: isoflurane and cervical dislocation. All others: overdose of anaesthesia.			-1
135	100	True	3	3	5	I don't like it, but if done well, it is a fast and convenient method of euthanasia.	Yes		Pentobarbitone	slow process	Carbon dioxide	Carbon dioxide	Cervical dislocation	Over 2 weeks of age	Chamber with gradually increasing concentration		Between 20 and 30%/min	No		50+	Female	Masters, doctorate, DVM, MD	Veterinarian	Pharma, CRO, private	United Kingdom			the question about the gradual fill percentage, has 'prefilled' instead of gradual fill in the question. It doesn't make sense.	1
136	100	True	5	5	6	Co2 euthanasia is acceptable by the legislation. Gradual flow filling seems to provide pain-free and stress-free euthanasia. I would like to see more research results in the matter to be convinced 100% to support it fully. I am not yet certain which method is "best" for euthanasia. We certainly need to have some alternatives, so I believe that CO2 and anesthesia overdose will remain acceptable me…	Maybe	1. effect on pain and stress 2. effect on parameters measured 3. safety for personnel 4. efficacy of euthanasia, measured by time but mostly by good conditions and certainty of death			Pentobarbital	Pentobarbital	Other					Yes	Animals are anesthetized with ketamine and xylazine to achieve surgical plane of anesthesia, then if applicable blood collection is performed, then pentobarbital is injected intracardiac or in cauda vena cava, then death is verified by cease of heartbeat and respiration. In some cases euthanasia is pefrormed by bleeding or cutting the heart under deep anesthesia.	30-39	Female	Masters, doctorate, DVM, MD	Veterinarian	Pharma, CRO, private	Greece	All species we work with (mice, rats, rabbits, swine) are usually euthanised as described, by pentobarbital iv under anesthesia or bleeding under anesthesia. Rarely we have amendmends authorized by the project evaluation committee.	I would rate my concern regarding animal handling and post-operative care more critical. The experience they have when they are living in the facility feels more important (provided that euthanasia is performed according to guidelines).	Would be happy to read further information comparing euthanasia methods.	2
138	100	True	3	3	3	...	Yes		Monoxido de carbono	Monoxido de carbono	Pentobarbital	Pentobarbital	Cervical dislocation					No		30-39	Female	Masters, doctorate, DVM, MD	Veterinarian	Academic	Spain				-1
139	100	True	6	6	6	if used for mice/rats if used in correct way (O2/CO2) and without signs of stress for animals, and on Organs (lung)	Maybe	Level of stress/harm to animals Guidelines for correct use / limitations of use			Carbon dioxide	Carbon dioxide	Cervical dislocation	Over 4 weeks of age	Chamber with gradually increasing concentration		Don't know	No		40-49	Female	Masters, doctorate, DVM, MD	Researcher	Pharma, CRO, private	Germany	rabbits - euthanized by Vet	Knowledge, Training, Ethics		2
140	100	True	3	3	neither acceptable nor unacceptable 4	There are papers that say that rodents are adverted by carbon dioxide	Yes		Inhalational anesthetics	The price	Cervical dislocation	Carbon dioxide	Other	Over 4 weeks of age	Prefilled chamber	60-70%		No		40-49	Female	Masters, doctorate, DVM, MD	Veterinarian	Hospital/clinic	Spain	none	euthanasia	None	0
141	100	True	neither good nor bad 4	3	5	For small number of animals there are better alternatives. For large number of animals unfortunately not	Yes		induction in sevofluran and then injection of pentobarbital into the blood system	As said before, perfect for small numbers. Time consuming for large numbers	Pentobarbital	Pentobarbital	Cervical dislocation					No		40-49	Male	Masters, doctorate, DVM, MD	Veterinarian	Non-profit	Switzerland	Pentobarbital			2
142	100	True	6	6	completely acceptable 7	If acceptable if you use from low to high dose, gradually	Yes		Overdose of drugs	Injecting drugs is time consuming and Co2 is faster and easier to practice	Carbon dioxide	Carbon dioxide	Cervical dislocation	Over 2 weeks of age	Chamber with gradually increasing concentration		Less than 10%/min	No		40-49	Male	Masters, doctorate, DVM, MD	Veterinarian	Academic	Spain				3
143	100	True	3	neither appropriate nor inappropriate 4	neither acceptable nor unacceptable 4	From my point of view, as long as it is used correctly, its use is acceptable, although it is not a good method for the sacrifice of animals. The problem that I have observed is that very often the Co2 supply is very fast, which makes it really aversive. Also, in many centers it is used in very young animals that lengthen their suffering more than it should be recommended	Yes		anesthetic overdose	technical staff to do it	Pentobarbital	Carbon dioxide	Perfusion	Over 4 weeks of age	Chamber with gradually increasing concentration		Less than 10%/min	No		40-49	Male	Masters, doctorate, DVM, MD	Veterinarian	Academic	Spain		the supervision after the surgery procedure		-1
144	100	True	neither good nor bad 4	3	5	It is effective and I have no problem using it, but prefer to use other methods, even if it takes longer.	Maybe	I prefer an instant method			Cervical dislocation	Cervical dislocation	Other					No		30-39	Male	College or university	Management	Academic	United Kingdom				2
145	100	True	3	5	neither acceptable nor unacceptable 4	I think the use of pentobarbital results in a smooth death...	Yes		anesthetic overdose	it is more time consuming, if you have to euthanize a large group	Pentobarbital	Carbon dioxide	Cervical dislocation	Over 4 weeks of age	Chamber with gradually increasing concentration		Don't know	No		30-39	Female	College or university	Researcher	Pharma, CRO, private	Spain	We use sodium pentobarbital to euthanize pig, sheep, rabbits, guinea pig, etc.			-2
146	100	True	a very bad thing 1	totally inappropriate 7	completely unacceptable 1	Years of experience with euthanizing rats and mice makes it clear that CO2 euthanasia causes significant distress, even when a slowly rising concentration (of CO2) is used.	Yes		Inhaled anaesthetic (e.g. isoflurane) until deep sleep, followed by CO2 to kill.	Requirement to purchase vaporisers and anaesthetic rig equipment, basically money.	Isoflurane	Isoflurane	Organ harvest					No		40-49	Male	Masters, doctorate, DVM, MD	Veterinarian	Academic	Other				-9
147	100	True	6	2	6	A very good aproach if method is adecuate	Maybe	Wellfare, handling, operator safety			Carbon dioxide	Carbon dioxide	Cervical dislocation	Over 4 weeks of age	Chamber with gradually increasing concentration		Between 10 and 20%/min	No		50+	Male	Masters, doctorate, DVM, MD	Management	Government	Spain		research		6
154	100	True	5	5	6	I think is a good method in general but everything can be improved and we can use other methods more appropriate, as CO, if they would be safer for the operator or they would be improved in terms of the animal welfare.	Yes		Carbon Monoxide and Cervical dislocation	In the case of CO, it is complicated because the problem is that there is no good devices for it detection. For the cervical dislocation, a good training is essential.	Carbon dioxide	Carbon dioxide	Organ harvest	Over 2 weeks of age	Chamber with gradually increasing concentration		Between 20 and 30%/min	No		30-39	Female	Masters, doctorate, DVM, MD	Veterinarian	Government	Spain	Rats: CO2 or Pentobarbital Xenopus: MS 222	The handling of the animals		2
156	100	True	6	2	6	I have observed CO2 euthanasia in rodents by rising concentration of CO2 and in my opinion it is a humane way of euthanasia. The animals I have observed have generally behaved in a calm way, loosing righting reflex and consciousness relatively swiftly. It is not as fast as i.v. euthanasia with Pentobarbitone which is always my preferred method of euthanasia but as venous access is not always easi…	Yes		Overdose of Pentobarbitone	iv access in mice and rodents might require previous warming, will take more time to cull a batch of animals and more skill	Cervical dislocation	Cervical dislocation	Bleeding					No		40-49	Female	Masters, doctorate, DVM, MD	Veterinarian	Pharma, CRO, private	United Kingdom	minipigs - i.m. sedation with Midazolam and Ketamin followed by iv. overdose of Pentobarbitone	chronic diesease models with moderate to severe adverse effects (e.g. models of rheumathoid arthritis)		6
157	100	True	neither good nor bad 4	3	5	Having weighed up the options for C02 and other methods, C02 used correctly is as humane as other methods and acceptable. there is no perfect solution.	Maybe	Speed, reproducible and competence requirements			Cervical dislocation	Cervical dislocation	None					No		50+	Male	Masters, doctorate, DVM, MD	Veterinarian	Pharma, CRO, private	United Kingdom	Guinea pigs and rabbits are euthanased by barbiturate overdose	Reduction of any potential suffering	We have tried gaseous anaesthesia prior to C02 euthanasia for mice and the induction phase was more stressful for the operators and animals than C02 alone.	2
158	100	True	6	totally appropriate 1	completely acceptable 7	Fast and easy if done properly	No				Carbon dioxide	Carbon dioxide	Cervical dislocation	Over 4 weeks of age	Chamber with gradually increasing concentration		Less than 10%/min	No		18-29	Female	College or university	Technician	Government	Canada		Health status, illness		8
159	100	True	3	5	neither acceptable nor unacceptable 4	I don't like it, but where large numbers of animals need culled the physical method alternatives can have issues for the technicians and the current equipment means that using CO2 in the home cage is pretty practical, which has reduced the adverse responses that we saw when animals were moved into a separate box for culling. If we could get commercial equipment that allowed induction with iso the…	Yes		Cervical dislocation if performed correctly and with sympathetic handling and a correct confirmation method. Isoflurane pre-stun before CO2	CD - not practical for large numbers of animals and not all people can do it well (if at all). Lack of simple commercial system for pre-stun with isoflurane (need the kit to be all in one for practical and cost reasons)	Cervical dislocation	Carbon dioxide	Bleeding	Over 4 weeks of age	Chamber with gradually increasing concentration		Between 10 and 20%/min	No		50+	Female	Masters, doctorate, DVM, MD	Veterinarian	Academic	United Kingdom	Xenopus. Overdose of anaesthetic using buffered MS222 and confimred by femoral cutting (euthanasia very rare - &lt; 3 animals per year generally)	Limited space and scientifically proven enrichment to allow full range of natural behaviours, use of i/p as injection route in experiments and poor knowledge of scientists of animal behviour which coupled with disorganisation means that animals are mixed more than should be necessary		-2
160	100	True	2	6	2	It is aversive. Causes suffering. Need to have a VERY good justification for using it (not just money, time, effort but scientific)	Yes		Induction of GA, then change to CO2 once unconscious	Cost, equipment, staff - none of these is an adequate reason!	Pentobarbital	Carbon dioxide	Cervical dislocation	Over 4 weeks of age	Chamber with gradually increasing concentration		Between 20 and 30%/min	No		50+	Female	Masters, doctorate, DVM, MD	Veterinarian	Academic	United Kingdom				-6
161	100	True	neither good nor bad 4	2	6	All depends from the concentration of CO2 that has been used. If CO2 box works slow, then in my opinion it is too harmful for rodents. EU law regulations allow to use CO2 boxes with slow flow, and the time of euthanasia for i.e. mouse is about 5-7 mins. It is too long.	Yes		CO2 box but with concentration and flow that enable euthansia within 30-60 seconds.	-	Cervical dislocation	Carbon dioxide	Cervical dislocation	Over 4 weeks of age	Chamber with gradually increasing concentration		Less than 10%/min	No		30-39	Female	Masters, doctorate, DVM, MD	Researcher	Government	Poland	-	-	-	4
162	100	True	3	5	3	Is a easy technique for the scientists but not a really good technique for the animals (not painless depending on the percentage of CO2). Also stressful but almost all techniques are stressful. But no good alternative for CO2	Yes		a very rapid technique: decapitation The animals have almost no time to react.	Difficult for scientists (emotions, ...)	Carbon dioxide	Carbon dioxide	Decapitation	Over 2 weeks of age	Chamber with gradually increasing concentration		Don't know	No		50+	Male	College or university	Researcher	Academic	Switzerland		no stress if possible - no pain		-3
163	100	True	a very bad thing 1	totally inappropriate 7	2	I feel there are much more humane method of culling animals	Yes		Euthatal injections Overdose of anesthetic	Money and time	Carbon dioxide	Carbon dioxide	Cervical dislocation	Over 4 weeks of age	Chamber with gradually increasing concentration		Between 10 and 20%/min	No		30-39	Female	College or university	Management	Academic	United Kingdom		culling is being done correctly		-8
164	100	True	neither good nor bad 4	neither appropriate nor inappropriate 4	neither acceptable nor unacceptable 4	In spite of it is not the ideal method due to lenght of the agony, I think that it is the best of the AVAILABLE methods for euthanasia of CONCIOUS rodents.	No				Carbon dioxide	Carbon dioxide	Cervical dislocation	Over 4 weeks of age	Prefilled chamber	It is not measurable for us.		No		50+	Female	Masters, doctorate, DVM, MD	Veterinarian	Non-profit	Spain	Pigs: barbituric overdose, under sedation; potasium chloride overdose under general anaesthesia. Rabbits: barbituric overdose, under general anaesthesia.		A previous question asks for the primary method for euthanasia, however, really, we do not have a unique primary method, but diverse techniques among which we choose the best for each situation.	0
165	100	True	neither good nor bad 4	neither appropriate nor inappropriate 4	neither acceptable nor unacceptable 4	It's a very good system because it is fast and it does not fail, it does not depend of the competence of the responsable. On the other hand, it is very stressful and aversive for the animals in the first seconds before losing the consciousness. So, the question it is this 10-15 seconds against its high efficiency. Medium level in my opinion due to the lack of real good alternatives when a great a…	Yes		Use of inert gases, such as argon or nitrogen	Highest costs for argon and higher exposure times for both	Don't know	Don't know	Don't know					No		40-49	Male	Masters, doctorate, DVM, MD	Researcher	Academic	Spain				0
166	100	True	neither good nor bad 4	neither appropriate nor inappropriate 4	neither acceptable nor unacceptable 4	We still have no replacement method that does not have its own set of disadvantages	Maybe	Objective assessments on welfare improvement - preferably in relation to the other "harms" animals are subjected to in research facilities.			Carbon dioxide	Carbon dioxide	Cervical dislocation	Over 4 weeks of age	Chamber with gradually increasing concentration		Between 30 and 40%/min	No		50+	Male	Masters, doctorate, DVM, MD	Management	Academic	United Kingdom	Overdose of anaesthetic for larger mammals, fish, amphibians and birds	The procedures that they are subjected to.		0
167	100	True	6	totally appropriate 1	completely acceptable 7	It is one of the best methods, in particular when euthanasia equipment is used that has specific programs that maintain the appropriate the flow, time, etc depending on the animals to be killed; and that allows for the procedure to be standardised and not dependent on the person who is performing it. If an equipment is used that allows for the animals to stay in their cages is even better as it r…	No				Carbon dioxide	Carbon dioxide	Cervical dislocation	Over 2 weeks of age	Chamber with gradually increasing concentration		Don't know	No		40-49	Female	Masters, doctorate, DVM, MD	Management	Academic	Portugal				8
168	100	True	6	2	6	useful for large groups of aniamls	Maybe	pain assessment			Carbon dioxide	Don't know	Cervical dislocation	Don't know	Chamber with gradually increasing concentration		Don't know	No		40-49	Male	Masters, doctorate, DVM, MD	Management	Pharma, CRO, private	France				6
169	100	True	neither good nor bad 4	neither appropriate nor inappropriate 4	5	The literature is currently quite controverse in evaluating the appropriateness of euthanasia with CO2 in rodents. At this moment there is no clear indication that the use of CO2 is inappropriate. Additionally, alternative methods or refinements such as isoflurane prior to CO2 has shown to markedly improve signs of distress observed during CO2 euthanasia.	No				Carbon dioxide	Carbon dioxide	Cervical dislocation	Over 2 weeks of age	Chamber with gradually increasing concentration		Between 20 and 30%/min	No		30-39	Female	Masters, doctorate, DVM, MD	Veterinarian	Academic	Switzerland	Farm animals --&gt; Anesthetic overdose (Pentobarbiturate) Rabbits --&gt; Anesthetic overdose	Good husbandry, social enrichment		1
170	100	True	a very good thing 7	totally appropriate 1	completely acceptable 7	when the procedure is correctly followed, ie gradual increase of the concentration of carbon dioxide, the animals show no suffering or stress. This method is also appreciable for the experimenters. For me it's the best euthanasia method for rodents.	No				Pentobarbital	Carbon dioxide	Cervical dislocation	Over 4 weeks of age	Chamber with gradually increasing concentration		Don't know	No		40-49	Female	Masters, doctorate, DVM, MD	Technician	Academic	France		enrichissement		9
171	100	True	5	neither appropriate nor inappropriate 4	neither acceptable nor unacceptable 4	Useful method for mice, rats and guinea pigs respecting and observing the international guide lines about the procedures to follow.	Maybe	Cost, equipment, timing, suffering of animal			Cervical dislocation	Carbon dioxide	Other	Over 4 weeks of age	Chamber with gradually increasing concentration		Between 20 and 30%/min	No		30-39	Female	Masters, doctorate, DVM, MD	Veterinarian	Pharma, CRO, private	Italy	Rabbit anesthesia overdose	Operator training		1
172	100	True	neither good nor bad 4	neither appropriate nor inappropriate 4	neither acceptable nor unacceptable 4	The death of animals by displacement of oxygen, i.e. asphyxiation, is not very humane. We need to find strong data supporting or rejecting the use of the method. I think the only approach to this will be a multisite research program run like a proper pre-clinical trial.	Yes		Overdose of gas anaesthesia	Cost	Carbon dioxide	Carbon dioxide	Cervical dislocation	Over 4 weeks of age	Chamber with gradually increasing concentration		Between 10 and 20%/min	No		50+	Male	Masters, doctorate, DVM, MD	Management	Academic	Ireland	Rabbits: overdose of anaesthesia by intravenous route Zebrafish: immersion in cold water at 4oC	A scientist	Yes, I am afraid some people may used a survey the wrong way so it will be really useful if first of all it's made clear to the audience, which will for sure include many people acting on behalf of the competent authorities, the pitfalls of this research method. As I said, we require a proper research in many different sites to be conducted to come to any conclusions. The current European Directi…	0
173	100	True	3	neither appropriate nor inappropriate 4	5	Some rodents resist to the carbon dioxide euthanasia. Whereas it's in general used for the euthanasia of lot of individuals in the same time, especially with that method, euthanasia have to be verificated for each individual. It's stressfull for the animals.	Yes		By chemical molecules. Or by cervical dislocation.	the proficiency of the geste for cervical dislocation. The time needed and the product supply for chemical molecules.	Cervical dislocation	Don't know	Other					Yes	ketamine/xylazine	18-29	Female	Masters, doctorate, DVM, MD	Management	Pharma, CRO, private	France	rabbits, NHP and minipigs	enrichment and housing.	the kindness and professionalism of the animal caretaker and technicians	0
174	100	True	a very good thing 7	totally appropriate 1	completely acceptable 7	Carbon dioxide euthanasia is a goor method for larger numbers of animals. Preferably it should be done by increase of carbon dioxide level in the home cage, the best with an automated controlled equipment.	Yes		neck dislocation is the best and fastest method for mice, but only for small numbers of animals.	Many scientists and even some animal technicians have psychological problems with use of neck dislocation.	Cervical dislocation	Carbon dioxide	Cervical dislocation	Over 4 weeks of age	Chamber with gradually increasing concentration		Less than 10%/min	No		50+	Male	Masters, doctorate, DVM, MD	Veterinarian	Academic	Austria	rabbits: overdose Pentobarbital strictly i.v. with/without previous sedation			9
175	100	True	neither good nor bad 4	neither appropriate nor inappropriate 4	neither acceptable nor unacceptable 4	--	Maybe	--			Decapitation	Carbon dioxide	Perfusion	Over 2 weeks of age	Chamber with gradually increasing concentration		Don't know	No		50+	Female	Masters, doctorate, DVM, MD	Researcher	Academic	France				0
176	100	True	3	3	3	Having worked with C02 for many years I can see refinements now implemented that were not there before. This includes home cage culling, not mixing cages, flow meters and dwell times. Although overall I do not use this as my primary method for killing I think done well could be less distressing for the rodent than using isoflurane to sedate first if that rodent has already had ten anaesthesia's a…	Yes		ONLY IF DONE WELL! cervical dislocation, ensuring that it is quick and no other animals are present. This is more challenging now with weight allowance for rats performing a manual method. Overdose if done well and all refinements implemented.	ASPA, for manual culls the weight limit of 150g for rats, is an issue. Keeping other animals out the way too, in some small rooms could be a problem.	Pentobarbital	Cervical dislocation	Other					No		40-49	Female	College or university	Management	Academic	United Kingdom	Fish - MS222	Euthanisa should be treated no differently than any regulated procedure. The purpose of this is to provide a good dealth, the animal is not aware that it is about to be killed so therefore we should try to refine the procedure and ensure that the animal is treated as it would be if it were a recovery procedure.		-1
177	100	True	3	5	3	The use of CO2 euthanasia for rodents is in my opinion not the best, but in our country most commonly used and legally excepted method. For me it clearly is not ideal and questionable from an animal welfare perspective - since animals sometimes seem to have pain prior to loosing consciousness or show clear signs of aversion/distress. But no substitute method for killing large groups of animals ha…	Maybe	- immediate death without prior suffering (distress/pain) of the animal - does not hamper my research results - feasible for large(r) number of animals			Carbon dioxide	Carbon dioxide	Cervical dislocation	Over 2 weeks of age	Chamber with gradually increasing concentration		Between 30 and 40%/min	No		30-39	Female	Masters, doctorate, DVM, MD	Researcher	Hospital/clinic	Switzerland	rabbit - killing under anaesthesia / pentobarbital i.c.	ignorance & indifference about the lives and the value of lives of animals used in research		-3
178	100	True	neither good nor bad 4	totally appropriate 1	completely acceptable 7	I don't use CO2 for authanasia, I prefer an overdose of anesthesic.	Yes		overdose of anesthesic	nothing	Pentobarbital	Don't know	Cervical dislocation					Yes	All animals are povided ketamine + medetomidine or isoflurane before authanasia	40-49	Female	Masters, doctorate, DVM, MD	Management	Academic	France	pig, rat	accomodation and anesthesia		6
179	100	True	neither good nor bad 4	neither appropriate nor inappropriate 4	5	For mice, CO2 euthanasia is more distressing than some other methods, if the mice are easy to handle. However, for some hard-to-handle mice, who will struggle violently against any type of restraint, CO2 is an appropriate alternative option. For rats, it's debatable which is the more distressing: CO2 or overdose of injectable anaesthetic; CO2 is slower but probably less painful.	Maybe	Perfect euthanasia induces instantaneous loss of consciousness, after which the time taken for death to occur is immaterial. I assess every alternative by the following criteria:- 1. Does it induce instantaneous loss of consciousness ? 2. If not, (a) how long does it take to induce loss of consciousness, and (b) how distressed is the animal during that period ? 3. How easy is it to perform, espec…			Cervical dislocation	Cervical dislocation	Other					No		50+	Male	Masters, doctorate, DVM, MD	Animal care taker	Academic	Ireland	Chickens: overdose of anaesthetic, administered by injection	I have no important welfare concern that impacts the lives of animals in my facility. If I did, I would deal with it (that's my job).	Yes. It is a mistake to consider "rodents" as a single class of animals for the purpose of this survey. Rats and mice may have many similarities, especially where CO2 euthanasia is concerned, but they are very different in many other respects. Their size and relative ease of handling, for example, have a huge influence on the methods of euthanasia that can be used as an alternative to CO2.	1
180	100	True	5	3	6	-it is a good/acceptable method as long as the person in charge for using this method is competent and well trained.	Yes		I meant cervical dislocation in mice	NA	Cervical dislocation	Cervical dislocation	Other					No		30-39	Male	Masters, doctorate, DVM, MD	Veterinarian	Academic	Spain				4
181	100	True	2	6	2	Slow and stressful for animals Hazards for the technician ?	Yes		no idea	no idea	Pentobarbital	Don't know	Perfusion					Yes	medetomidine & ketamine 30 min before euthanasia	30-39	Male	College or university	Management	Academic	France	no	enrichment in the cages, bigger standard cage for rodents will be great (but expensive).		-6
182	100	True	a very good thing 7	totally appropriate 1	completely acceptable 7	ffffffff	Maybe	Its effect on enviroment and technicians.			Isoflurane	Carbon dioxide	Cervical dislocation	Over 4 weeks of age	Chamber with gradually increasing concentration		Between 10 and 20%/min	No		50+	Male	Masters, doctorate, DVM, MD	Management	Academic	Spain				9
183	100	True	6	6	6	is an easy and fast method	No				Carbon dioxide	Carbon dioxide	Cervical dislocation	From birth	Prefilled chamber	I don't know.		No		50+	Male	Masters, doctorate, DVM, MD	Researcher	Academic	Romania	rabbits - anesthetic overdose	microclimate		2
184	100	True	a very bad thing 1	totally inappropriate 7	completely unacceptable 1	better methods available	Yes		pento	none	Pentobarbital	Pentobarbital	None					No		50+	Female	Masters, doctorate, DVM, MD	Veterinarian	Academic	Other				-9
185	100	True	2	6	2	There are clearly demonstrated welfare constraints with using CO2, however some advantages do exist (eg: fast effect). Other methods such as cervical dislocation may be highly efficient, but can also cause more harm than CO2 if performed incorrectly.	Yes		Oxygen displacement with inert gases such as xenon and nitrogen.	Politics	Pentobarbital	Carbon dioxide	Decapitation	Over 4 weeks of age	Chamber with gradually increasing concentration		Between 20 and 30%/min	No		30-39	Male	Masters, doctorate, DVM, MD	Researcher	Academic	Switzerland	N/A	Housing	I believe that CO2 euthanasia represents a serious welfare constraint on rodents. However I believe that housing represents a much greater degree of distress due to the duration. In a similar sense, insufficient intra- and postoperative analgesia may als be considered a greater welfare concern.	-6
186	100	True	a very good thing 7	2	6	The most feasible available method nowadays	Maybe	Scientific proof of superiority			Carbon dioxide	Carbon dioxide	Cervical dislocation	Over 2 weeks of age	Chamber with gradually increasing concentration		Between 10 and 20%/min	No		30-39	Female	Masters, doctorate, DVM, MD	Other	Academic	Switzerland	large species: pentobarbital IV	Long term single housing	Please also consider the point of view of the animal technicians that have to euthanize the animals	7
189	100	True	a very bad thing 1	totally inappropriate 7	completely unacceptable 1	It is equivalent to suffocation and I use human experience as a good guide; If we use animals as models for humans, we must also accept it the other way round. The scientific evidence to me re-inforces my view based on papers which have good quality studies using sensitive discriminatory test are carried out	Yes		Halothane to render animals unconscious and then turning overt 100% would be acceptable. However, all halogenated anaesthetic gases are aversive, and halothane seems to be the least, apart from sevoflurane which is expensive. On that point, when I looked at the economics I find that the cost of any humane methods pales into insignificance by the costs already spent on the experiment eg time spent…	Scientists perceptions that it is humane, that it is cheap, and that it will not interfere with their data. All False	Other	Other	Cervical dislocation					Yes	rendered unconscious with an acceptable gaseous anaesthetic	50+	Male	Masters, doctorate, DVM, MD	Veterinarian	Academic	United Kingdom	We have a large non-mammalian unit and it would take a page to run through them all. But many methods are physical but it has to be remembered that a the brain can survive in some species in anoxic conditions.	their housing for 100% of their lives	I found the survey too black and white, and I would have liked to have seen 'sometimes' eg it depends on the experiment, previous scientific data of side effects, a chance to explain 'other' and so on.	-9
190	100	True	3	neither appropriate nor inappropriate 4	3	Stressful for animals. Maintenance of equipment is difficult and technical issues can lead to animals that are alive at the end of the cycle. Method that can be shocking if seen by unexperimented people	Maybe	A ethod that allow to euthanasize a large number of animals together but that would be less stressful and moire ethics for animals en people.			Carbon dioxide	Pentobarbital	Other	Over 2 weeks of age	Chamber with gradually increasing concentration		Between 10 and 20%/min	No		30-39	Female	Masters, doctorate, DVM, MD	Veterinarian	Pharma, CRO, private	France				-2
191	100	True	neither good nor bad 4	neither appropriate nor inappropriate 4	neither acceptable nor unacceptable 4	If used appropriately and by trained staff this can be effective, however if not used properly this can be stressful for the mice	Yes		cervical dislocation	personal barriers of individual operator	Cervical dislocation	Cervical dislocation	Bleeding					No		40-49	Female	College or university	Management	Non-profit	United Kingdom				0
192	100	True	3	6	3	There is a poor list of scientifically valid papers in the peer reviewed literature to back up use of CO 2. Many pubs are from a few labs or one or two. Experimental designs are flawed in many ..often cited references.	Yes		Pentobarb overdose Decapititation Anesthetic overdose combined with physical methods	Cultural,social ,and personal beliefs	Carbon dioxide	Carbon dioxide	Bilateral pneumothorax	Over 2 weeks of age	Chamber with gradually increasing concentration		Less than 10%/min	No		50+	Male	Masters, doctorate, DVM, MD	Researcher	Pharma, CRO, private	United States of America	Anesthesia overdose	Daily animal care and observation. Lack of trained personnel performing observations	Emphasize very,very strongly that this is an opinion survey and in no way reflects the scientific literature	-4
194	100	True	a very bad thing 1	totally appropriate 1	completely unacceptable 1	If using CO2 it should be a requirement that the animals are under general anaesthesia prior to exposure to CO2.	Yes		General anaesthesia prior to CO2 exposure (inhalant anaesthesia)	expensive	Isoflurane	Isoflurane	Cervical dislocation					No		40-49	Female	College or university	Management	Academic	Other	NA	euthanasia methods, welfare monitoring to ensure humane endpoints are implemented appropriatly		-3
196	100	True	neither good nor bad 4	neither appropriate nor inappropriate 4	neither acceptable nor unacceptable 4	the is enough a justification for use with or without aneasthesia as accompaniment. Research show a divided opinion with regards to its use.	Maybe	levels of pain and suffering if any			Isoflurane	Carbon dioxide	Cervical dislocation	From birth	Chamber with gradually increasing concentration		Don't know	No		50+	Male	Masters, doctorate, DVM, MD	Veterinarian	Academic	Other	n/a	use during experiment	no	0
197	100	True	neither good nor bad 4	neither appropriate nor inappropriate 4	neither acceptable nor unacceptable 4	depending on what the outcome of the study need the use of c02 might be needed sometimes.	Yes		slow rising c02 , first give 02 then co2 after.	none	Pentobarbital	Other	None					No		40-49	Female	College or university	Management	Academic	Other			none	0
198	100	True	6	totally appropriate 1	completely acceptable 7	I use CO2 asphyxia to euthanize mice for years, and I find it suitable. My opinion also comes from experiments on students (one of them was me) when we tested under controlled conditions, what happened upon CO2 breathing....one looses consciousness but one does NOT feel anything at all!? so I suppose (but of course I do not know) it might be similar in rodents....	No				Carbon dioxide	Carbon dioxide	Cervical dislocation	From birth	Chamber with gradually increasing concentration		Don't know	Don't know		50+	Male	Masters, doctorate, DVM, MD	Researcher	Academic	Switzerland	no other species used	keep the animals healthy, limited space for the animals...one should have much biggeer cages, but nobody pays for that...		8
199	100	True	neither good nor bad 4	3	5	With a high number of animals, it seems the more simple and practice method.	Maybe	cost and system needed			Cervical dislocation	Carbon dioxide	Cervical dislocation	Over 4 weeks of age	Chamber with gradually increasing concentration		Don't know	No		50+	Male	Masters, doctorate, DVM, MD	Researcher	Academic	Switzerland				2
200	100	True	5	5	5	at the moment no other good method is available for euthanasia of many animals. so CO2 is the best option, which is avialable at the moment.	Maybe	the effect on the animal while the method is applied. The safety for the handler. The safety for the animal. The required skills which are necessary to apply the method correctly.			Carbon dioxide	Carbon dioxide	Perfusion	Over 2 weeks of age	Chamber with gradually increasing concentration		Between 20 and 30%/min	No		30-39	Female	Masters, doctorate, DVM, MD	Veterinarian	Academic	Switzerland				1
201	100	True	5	2	5	A humane method	No				Carbon dioxide	Carbon dioxide	Cervical dislocation	Over 4 weeks of age	Chamber with gradually increasing concentration		Between 20 and 30%/min	Yes	Pentothal	50+	Female	Masters, doctorate, DVM, MD	Researcher	Academic	United States of America	Swine	The most important is for animals not to be in pain		4
202	100	True	3	3	3	It stresses the animal unnecessary, if it's possible to lessen the pain, just do that	Maybe	How fast will the animal go down. How does it enduce unconsciousness Any hazards to the person doing the procedure			Isoflurane	Pentobarbital	Bleeding					Yes	All animals are anesthetized before being placed under co2	18-29	Male	College or university	Technician	Academic	Other		Enrichment and primary animal health care		-1
203	100	True	2	2	2	My experience with carbon dioxide is that it takes far too long until mice are dead. They have too much stress during this process of asphyxia. If many mice have to be euthanized it may be okay but for up to 20 mice I would recommend cervical dislocation (assumed that the experimenter is experienced!).	Yes		Cervical dislocation for experienced experimenter.	Depending on the veterinary office.	Pentobarbital	Carbon dioxide	Cervical dislocation	Over 2 weeks of age	Chamber with gradually increasing concentration		Between 20 and 30%/min	No		40-49	Male	High school	Technician	Academic	Switzerland				-2
204	100	True	a very good thing 7	neither appropriate nor inappropriate 4	6	If inflow of C02 appropriate, no escape attempt, loss of consciousness within less less than 45 s; no acute signes of eye pain unlike an induction with isoflurane with its sometimes distressing exitation phase.	Maybe	safe for humans (if a gas is being used); no irritating mucous membranes , no awareness of suffocation for the rodent.			Carbon dioxide	Carbon dioxide	Bleeding	Over 2 weeks of age	Chamber with gradually increasing concentration		Between 20 and 30%/min	No		50+	Female	Masters, doctorate, DVM, MD	Other	Academic	Switzerland	Rabbits and farm animal : injection anaesthesia/isofluran folllowed by overdose of pentobarbital, potassium or bleeding.	cruelty free environment, human endpoints respected ; optimal housing with enrichment		5
205	100	True	neither good nor bad 4	3	5	I don't think we have an alternative to CO2.	No				Carbon dioxide	Carbon dioxide	Cervical dislocation	Over 2 weeks of age	Chamber with gradually increasing concentration		Between 20 and 30%/min	No		40-49	Male	College or university	Management	Academic	Switzerland				2
206	100	True	6	2	6	If not too heavily flooded, the animals fall asleep first and die afterwards. The use is easy and save for the executer.	Maybe	If the total stress level for the animals would be lower during slow flooding of another substance			Other	Carbon dioxide	Cervical dislocation	Over 2 weeks of age	Chamber with gradually increasing concentration		Between 20 and 30%/min	No		50+	Male	Masters, doctorate, DVM, MD	Management	Academic	Switzerland				6
207	100	True	2	6	2	Painful and stressful for the rodent	Yes		Anesthetics overdose	Nothing	Pentobarbital	Carbon dioxide	Perfusion	Over 4 weeks of age	Don't know			No		18-29	Female	Masters, doctorate, DVM, MD	Technician	Pharma, CRO, private	Switzerland		Lack of handling to perform injections etc without without restraining		-6
208	100	True	a very bad thing 1	totally inappropriate 7	completely unacceptable 1	In my opinion, in any case we should choose a method for euthanasia that works as fast as possible with a minimum of suffer for the animals. Death by asphyxia is neither the one nor the other. It takes relatively long (in contrast to decapitation or cervical fracture e.g.) and may provoke pain, strong fear - a conscious experience of the process of dying, what is torture and not humane euthanizat…	Yes		decapitation (in anesthesized animals), cervical dislocation (in anesthesized animals), pentobarbital overdosing	none	Pentobarbital	Don't know	Cervical dislocation					Yes	anesthesia with ketamine and xylazine	40-49	Female	Masters, doctorate, DVM, MD	Researcher	Academic	Switzerland	rabbits: pentobarbital	fear/stress	n.a.	-9
209	100	True	5	totally appropriate 1	5	we have not had problems with using carbon dioxide as a Euthanasia method.	Yes		Isoflurane	this will require vaporiser to use and it is expensive	Isoflurane	Carbon dioxide	Don't know	From birth	Prefilled chamber	2		No		40-49	Female	College or university	Technician	Academic	Other	the same method we use for mice	all the animals are only kept for two weeks	none	5
210	100	True	neither good nor bad 4	neither appropriate nor inappropriate 4	neither acceptable nor unacceptable 4	Not very harmful.	Maybe	More details about any other method			Carbon dioxide	Carbon dioxide	Don't know	Over 4 weeks of age	Chamber with gradually increasing concentration		Don't know	Don't know		30-39	Male	Masters, doctorate, DVM, MD	Researcher	Academic	Switzerland				0
211	100	True	6	totally appropriate 1	completely acceptable 7	Currently it's the most appropriate and approved method.	Yes		Cervical dislocation, if performed by trained staff in small rodents.	Not accepted by authorities.	Carbon dioxide	Carbon dioxide	Organ harvest	Over 2 weeks of age	Chamber with gradually increasing concentration		More than 40%/min	No		50+	Female	Masters, doctorate, DVM, MD	Management	Academic	Switzerland	zebra fish; MS-222 and 2-Phenoxyethanol	no comment		8
212	100	True	neither good nor bad 4	6	5	Less pain	Maybe	Decapitation			Carbon dioxide	Cervical dislocation	Decapitation	Over 4 weeks of age	Prefilled chamber	1%		No		50+	Female	College or university	Veterinarian	Academic	Switzerland				-1
213	100	True	neither good nor bad 4	neither appropriate nor inappropriate 4	neither acceptable nor unacceptable 4	The animal is stressed when the procedure starts.	Maybe	to be able to communicate with the animal...			Isoflurane	Carbon dioxide	Cervical dislocation	Over 4 weeks of age	Chamber with gradually increasing concentration		Between 30 and 40%/min	No		50+	Female	Masters, doctorate, DVM, MD	Researcher	Hospital/clinic	Switzerland	mice and rats	3R		0
214	100	True	5	neither appropriate nor inappropriate 4	5	The carbon dioxide euthanasia has to be well mastered with qualified equipments. The death has to be checked and verified.	No				Pentobarbital	Decapitation	Cervical dislocation					Yes	Anesthesia with ketamin or a mixture of ketamin+xylazin before terminal bleeding and then euthanasia by cervical dislocation	50+	Male	Masters, doctorate, DVM, MD	Management	Pharma, CRO, private	France	rabbits, minipigs, macaques	Well-being, good observation and clinical follow up of our animals,		2
215	100	True	neither good nor bad 4	3	5	Unless I have to sacrifice a whole cage at once I prefer other methods.	Yes		Anesthesia -&gt; neck break Or Anesthesia -&gt; exsanguination	Time, experimental design	Cervical dislocation	Carbon dioxide	Cervical dislocation	Don't know	Chamber with gradually increasing concentration		Don't know	Don't know		40-49	Male	Masters, doctorate, DVM, MD	Researcher	Academic	Switzerland		Compassion		2
216	100	True	5	3	5	Fast and if done correctly the animals do not suffer	Yes		Isofuran followed by cervical dislocation	cost and toxicity for humans	Carbon dioxide	Carbon dioxide	Cervical dislocation	Over 4 weeks of age	Chamber with gradually increasing concentration		Don't know	No		50+	Male	Masters, doctorate, DVM, MD	Researcher	Academic	Switzerland				3
217	100	True	a very good thing 7	totally appropriate 1	completely acceptable 7	animals fall asleep without pain or anxiety	Maybe	is it painful and the way the animal falls asleep			Carbon dioxide	Carbon dioxide	Bleeding	Over 4 weeks of age	Prefilled chamber	70 %		No		40-49	Female	College or university	Veterinarian	Academic	Poland				9
218	100	True	5	totally appropriate 1	completely acceptable 7	If done properly the animals seem not to suffer.	Maybe	Distress for the animals. Time needed to become unconscious.			Carbon dioxide	Carbon dioxide	Cervical dislocation	Over 4 weeks of age	Chamber with gradually increasing concentration		Between 20 and 30%/min	No		50+	Male	Masters, doctorate, DVM, MD	Researcher	Academic	Switzerland				7
219	100	True	neither good nor bad 4	neither appropriate nor inappropriate 4	neither acceptable nor unacceptable 4	a better methods which is not stressing animals would be great, but in the meantime it is not so bad. personnally I prefer to use pentobarbital but you have to be trained to do IP injections. so for "stressed" people it is better CO2	Maybe	less stress, so pentobarbital done by trained person			Carbon dioxide	Carbon dioxide	Cervical dislocation	Over 2 weeks of age	Chamber with gradually increasing concentration		Between 20 and 30%/min	No		40-49	Female	Masters, doctorate, DVM, MD	Veterinarian	Academic	Switzerland	zebra fishes	good everyday care and humane euthanasia	no thanks for the survey	0
220	100	True	6	2	6	Actually, it is an appropriate technique for euthanizing rodents. It has to be performed by experimented people.	Maybe	Degree of pain, detection of stress hormones			Pentobarbital	Carbon dioxide	None	Over 4 weeks of age	Chamber with gradually increasing concentration		Between 10 and 20%/min	No		40-49	Male	High school	Researcher	Pharma, CRO, private	Switzerland				6
221	100	True	a very good thing 7	totally appropriate 1	completely acceptable 7	it' s an ethical method	Maybe	The objective of this method			Cervical dislocation	Carbon dioxide	Cervical dislocation	Over 2 weeks of age	Chamber with gradually increasing concentration		Don't know	No		40-49	Male	Masters, doctorate, DVM, MD	Veterinarian	Academic	France				9
222	100	True	3	neither appropriate nor inappropriate 4	neither acceptable nor unacceptable 4	The animals are suffering for minutes, before they get unconcious. They get very stressed in the beginning as they realise they can't breathe and start jumping around ( working with mice). Most of the time I have my mice anesthetized , before I euthanise them, but this is not possible when a large group of animals ( excess breeding stock) has to be euthanised.	Yes		At the SGV meeting in Lausanne last year, they showed a pressured method for chickens. When the atmospheric pressure drops, the animals fall unconscious. This would be also good for rodents.	The disadvantage is, that it will be more expensive for buying the equipment, then the CO2 tanks. It will probably also take up more space. And the researchers has to be instructed how to operate it correctly.	Carbon dioxide	Carbon dioxide	Organ harvest	Over 4 weeks of age	Chamber with gradually increasing concentration		Between 20 and 30%/min	No		40-49	Female	College or university	Technician	Academic	Switzerland		The handling with the animals ( for experimental use or euthanising)	I think it is very good, that we always keep on searching for better ways to treat the animals, so they suffer less pain and stress. I also always try to improve the handling with the animals, to make it as good as possible for them.	-1
223	100	True	neither good nor bad 4	neither appropriate nor inappropriate 4	neither acceptable nor unacceptable 4	there are better methods and sometimes CO2 is not well used.	Yes		Anesthetics overdose	Money, time and some (not always) interferences in experimental results	Carbon dioxide	Carbon dioxide	Cervical dislocation	From birth	Prefilled chamber	It's not known		No		30-39	Female	Masters, doctorate, DVM, MD	Veterinarian	Non-profit	Spain	Rats anesthetics	Housing conditions, handling and euthanasia		0
224	100	True	3	3	5	I think this is one of the best methods we have for mice at the moment because it is quick and animals don't need to be handled or minimally handled. However, although it is a very quick method, it still means a lot of suffering for the minute the animals are still concious and breathing the CO2, even with good practices, such as gradual filling. For rats it is even worse as it takes several minu…	Maybe	How long it takes for the animal to lose consciousness and how it feels before that.			Carbon dioxide	Carbon dioxide	Other	Over 4 weeks of age	Chamber with gradually increasing concentration		Between 20 and 30%/min	No		40-49	Female	Masters, doctorate, DVM, MD	Other	Pharma, CRO, private	Spain	Not applicable	Handling, housing, good follow-up during experimental work, approppriate application of humane endpoints	No	1
225	100	True	3	neither appropriate nor inappropriate 4	neither acceptable nor unacceptable 4	In my point of view there are better ways to euthanize rodents during which they seem to suffer less, e.g. (isoflurane) anesthesia followed by decapitation or cervical dislocation. Carbon dioxide euthanasia takes quite long and the animals are obviously stressed.	Yes		(isoflurane) anaesthesia followed by cervical dislocation or decapitation	It takes longer. This is especially an issue, if larger numbers of animals need to be euthanized.	Carbon dioxide	Carbon dioxide	Decapitation	Don't know	Chamber with gradually increasing concentration		Don't know	No		30-39	Female	Masters, doctorate, DVM, MD	Researcher	Academic	Switzerland			In our lab different methods of euthanasia are used, depending on the experiment. There was no possibility of indicating this in the survey as only one answer was allowed. If no tissue is needed, carbon dioxide euthanasia is the primary method, the secondary cervical dislocation or decapitation. If fixed tissue is needed, the primary method is pentobarbital, the secondary perfusion. If fresh tiss…	-1
226	100	True	3	5	neither acceptable nor unacceptable 4	Slow process and may induce suffering in mice	Yes		Isoflurane anaesthesia and lethal injection of penthotal	long process, taking time	Cervical dislocation	Carbon dioxide	Cervical dislocation	Over 2 weeks of age	Chamber with gradually increasing concentration		Don't know	No		40-49	Female	Masters, doctorate, DVM, MD	Researcher	Academic	Switzerland				-2
227	100	True	3	5	3	Don't like the time it takes to kill the animal. Not 100% sure they are not suffering. Not confident about the technic. Can kill multiple animal in a raw, sort of... industrialisation of death. People do not realize they are killing animals. "Put the animal in the box, push the button, wait, put the animal in the freezer".	Maybe	something really quick. But one animal at the time. It has to be painfull for the experimentator not the animal. People have to think twice "hee...ok...i'am killing an animal..." And maybe after we will consider to decrease the number of animals killed and produced. ( the "useless" females, the over production, etc etc)			Decapitation	Carbon dioxide	None	Over 2 weeks of age	Chamber with gradually increasing concentration		Between 10 and 20%/min	No		30-39	Male	Masters, doctorate, DVM, MD	Researcher	Academic	Switzerland		stress		-3
228	100	True	3	6	2	There might be a few instances were benefits outweigh the risks during special studies with logistical constraints. However other methods are more humane.	Yes		Isoflurane overdose followed by decapitation.	Probably logistics and availability of isoflurane as a scheduled substance.	Cervical dislocation	Pentobarbital	Decapitation					Yes	Isoflurane	30-39	Female	Masters, doctorate, DVM, MD	Technician	Academic	Other	N/A	Overbreeding.		-5
229	100	True	neither good nor bad 4	6	6	as long as it is done correctly I believe it is appropriate	Maybe	how to properly perform it, how it minimizes suffering			Carbon dioxide	Carbon dioxide	Cervical dislocation	Over 4 weeks of age	Prefilled chamber	don't know		Yes	I thought I had clicked no..they are not pre-treated	30-39	Female	Masters, doctorate, DVM, MD	Researcher	Academic	Spain		proper handling, monitoring, and endpoints; being housed together whenever possible		0
230	100	True	5	3	5	na	Maybe	na			Cervical dislocation	Carbon dioxide	Don't know	Over 4 weeks of age	Chamber with gradually increasing concentration		Between 10 and 20%/min	No		30-39	Female	Masters, doctorate, DVM, MD	Researcher	Academic	Spain				3
231	100	True	3	5	neither acceptable nor unacceptable 4	The use of carbon dioxide for euthanasia is in my view always stressful for mice since from my observation even when the system is appropriately designed (progressive increase of CO2 to induce narcolepsia before death by suffocation) mice will often display gaspings while falling asleep. I also question this method for tissue samplings regarding the hypoxia in tissues that might induce perturbati…	Yes		Cervical dislocation followed by bleeding is my method of choice for euthanizing mice. I find this method fast, painless and ensures the most physiological situation regarding tissues morphology and gene expression.	For practical reasons this method can not be implemented for breeding purposes.	Isoflurane	Carbon dioxide	Cervical dislocation	Over 4 weeks of age	Chamber with gradually increasing concentration		Between 10 and 20%/min	No		30-39	Male	Masters, doctorate, DVM, MD	Management	Academic	Switzerland		enrichment		-2
232	100	True	neither good nor bad 4	neither appropriate nor inappropriate 4	completely acceptable 7	Fast euthanasia	Yes		Pentobarbital	Acces	Pentobarbital	Pentobarbital	None					No		50+	Male	College or university	Researcher	Academic	Switzerland				3
233	100	True	a very bad thing 1	6	2	With my experience the animals are in distress when euthanased with Carbon Dioxide and appear to be in pain for the duration of the procedure.	Yes		We use Isoflurane overdose.	It is more costly to use but more humane	Isoflurane	Isoflurane	Bleeding					No		30-39	Female	College or university	Technician	Academic	Other	We use chickens and we use Pentobarb with them for euthanasia	Researchers not caring about the welfare of the animals		-7
234	100	True	a very good thing 7	totally appropriate 1	completely acceptable 7	No direct physical abnormalities observed when CO2 used. Quick and effective.	Maybe	Due to the Health and Safety regulations regarding the acquisition and storage of CO@ cylinders in labs.			Cervical dislocation	Cervical dislocation	Cervical dislocation					No		50+	Male	Masters, doctorate, DVM, MD	Management	Academic	Other	not applicable	Environmental enrichment tools....	no	9
235	100	True	neither good nor bad 4	2	6	I would choose an analogy : when they are stuck in an avalanche, after having consuming all O2 in the bubble that surrounds their head, people start to breathe in an atmosphere saturated with CO2. Beside the fact you are totally in panic and hyperventilate because you are stuck under the snow, survivors say that they gradually fall into sleep because of the lack of O2 and that this specific pheno…	Maybe	the speed of occurrence of unconsciousness the speed of onset of brain death			Pentobarbital	Carbon dioxide	Perfusion	Over 2 weeks of age	Chamber with gradually increasing concentration		Between 20 and 30%/min	No		30-39	Non-binary	Masters, doctorate, DVM, MD	Veterinarian	Academic	Switzerland	Rabbits : pentobarbital i.v. or i.c. during full anesthesia	the least frequented areas where animals are less accustomed to our presence	if a better solution than CO2 would exist, it should be a device thought and developed for that purpose only. I think about an automated system like an enclosure with a removable bottom that make rodents fall directly in a bath of liquid nitrogen ; or an open field with a certain number of tunnels, at the end of which is a treat automatically distributed. Once the animal reaches the treat, a hatc…	4
236	100	True	neither good nor bad 4	3	5	I understand that it is not the perfect method, regarding animal welfare, since obviously there is no dosage/concentration which makes the animals "fall asleep" without feeling any discomfort.	Maybe	data regarding the animal welfare aspects and the efficiency of any alternative method			Carbon dioxide	Carbon dioxide	Perfusion	Over 2 weeks of age	Chamber with gradually increasing concentration		Between 20 and 30%/min	No		30-39	Female	Masters, doctorate, DVM, MD	Veterinarian	Academic	Switzerland				2
237	100	True	5	5	5	It's a rapid method to sacrifice rodents, but it can induce a strong stress before unsconsciounsess (0-20 seconds).	Yes		Microwave	You should buy a microwave device	Pentobarbital	Carbon dioxide	Decapitation	Over 4 weeks of age	Chamber with gradually increasing concentration		More than 40%/min	No		40-49	Male	Masters, doctorate, DVM, MD	Technician	Academic	Switzerland		Stress induced by human manipulation	No	1
238	100	True	5	3	5	In my opinion based on experience, it is much more humane method in comparison for example to cervical dislocation in mice. The method itself can be easily set up in the animal facility as well as it is also more straightforward for the inexperienced researcher. However, the study design should be taken into account and it should be verified if it does not influence the results. The topic itself …	Maybe	...			Carbon dioxide	Cervical dislocation	Bilateral pneumothorax	Over 4 weeks of age	Chamber with gradually increasing concentration		Between 20 and 30%/min	No		30-39	Female	Masters, doctorate, DVM, MD	Veterinarian	Academic	Spain	Overdose of tricaine methane sulfonate	not well established humane end points,		3
239	100	True	3	5	5	till there are no alternatives that are quick, unexpensive, not laboratory intensive and rapid as carbon dioxide, this is the method of choice	Maybe	pain and stress induced effects on animals, applicable on big numbers of animals simultaneously, not laboratory-intensive, cost			Isoflurane	Carbon dioxide	Organ harvest	Over 2 weeks of age	Chamber with gradually increasing concentration		Between 20 and 30%/min	No		40-49	Female	Masters, doctorate, DVM, MD	Veterinarian	Academic	Switzerland		cage space, euthanasia method		-1
240	100	True	2	5	2	Suffocation does not appear to be the most compassionate way to sacrifice laboratory animals.	Yes		Overdose of morphine or other analgesia followed by cervical dislocation.	Cost and time. Injecting large cohorts of animals in particular when colony maintenance is performed takes naturally more time, space and money than carbon dioxide.	Carbon dioxide	Carbon dioxide	Cervical dislocation	Over 4 weeks of age	Prefilled chamber	Our facility does not have tools to measure the concentration of CO2 in the chamcer.		No		30-39	Male	Masters, doctorate, DVM, MD	Researcher	Academic	Spain		Space, toys, company, care.		-5
241	100	True	5	2	6	I don't like euthanizing rodents, and in fact feel very conflicted about it, but feel the information gained from their use is critical for medical research. While cervical dislocation is arguably faster and less stressful, I have seen this go wrong on multiple occasions and it is extremely bad for the rodent and stressful for the researcher. I therefore feel that CO2 is the best compromise in th…	No				Carbon dioxide	Carbon dioxide	Cervical dislocation	Over 2 weeks of age	Chamber with gradually increasing concentration		Don't know	No		40-49	Male	Masters, doctorate, DVM, MD	Researcher	Academic	Spain		Housing conditions (cleanliness, food etc) and adequate vet supervision.		5
242	100	True	neither good nor bad 4	neither appropriate nor inappropriate 4	neither acceptable nor unacceptable 4	its ok. But I don't promote it. Would like to see other alternatives.	No				Carbon dioxide	Carbon dioxide	Cervical dislocation	Don't know	Don't know			No		30-39	Non-binary	Masters, doctorate, DVM, MD	Researcher	Academic	Switzerland	none	yes	no	0
243	100	True	2	6	2	It is noticeable in the chamber that rodents find the process stressfull either with gradual filling or part filled chambers being used.	Yes		Using a gaseous anaethetic ito sdate the animal and then use carbon dioxide as a method of euthanasia	Just equipment availability and training to use gaseous anaethesia	Pentobarbital	Cervical dislocation	Cervical dislocation					No		50+	Male	College or university	Management	Government	United Kingdom				-6
244	100	True	neither good nor bad 4	2	6	Animals apparently do not suffer.	Maybe	Animal suffering.			Carbon dioxide	Carbon dioxide	Cervical dislocation	From birth	Chamber with gradually increasing concentration		Don't know	No		30-39	Male	Masters, doctorate, DVM, MD	Researcher	Academic	Switzerland		Stress.		4
245	100	True	neither good nor bad 4	5	5	Can be useful in certain situations/experiments i.e. if brain stem or spinal cord are required intact	Yes		Cervical dislocation for mice - much quicker and less distressing	People do not like to do it	Cervical dislocation	Cervical dislocation	Organ harvest					No		18-29	Female	College or university	Management	Academic	United Kingdom				0
246	100	True	a very good thing 7	2	6	Carbon dioxide is no more aversive than other gas. Its properties of induction of acidosis lead to the loss of consciousness before suffocation. Its efficacy is very high (compared to physical methods). It is relatively fast.	Maybe	Efficiency - Time to loss of consciousness			Carbon dioxide	Carbon dioxide	Cervical dislocation	Over 2 weeks of age	Chamber with gradually increasing concentration		Between 20 and 30%/min	No		30-39	Male	Masters, doctorate, DVM, MD	Veterinarian	Pharma, CRO, private	France		Harmful phenotypes		7
247	100	True	neither good nor bad 4	3	neither acceptable nor unacceptable 4	I don´t think death produced by suffocation is a good practice for animal euthanasia	Maybe	Wellness, not suffering. A study.			Cervical dislocation	Carbon dioxide	Cervical dislocation	Over 4 weeks of age	Chamber with gradually increasing concentration		Don't know	No		40-49	Female	Masters, doctorate, DVM, MD	Other	Academic	Spain		Pain		1
248	100	True	neither good nor bad 4	neither appropriate nor inappropriate 4	neither acceptable nor unacceptable 4	Unacceptable for neonates but in rodents this method is acceptable in unconscious animals.	Yes		Pentobarbitone overdose. However, time consuming with larger numbers such as terminating old stock animals or breeders. In the experimental set-up the PI might request and alternative method as an endpoint to the experiment as some methods might effect results. Suggestion: To euthanize sedated animals.	The equipment used for necropsy can be used.	Isoflurane	Isoflurane	Other					Yes	Animals are euthanazed under anaethetic (Inhalation) with spcific reference to experimentals	50+	Female	Masters, doctorate, DVM, MD	Researcher	Government	Other	Non-human primates: sodium pentobarbital	Shortage of staff to implement proper daily enrichment and positive reiforcement training	none	0
249	100	True	a very good thing 7	totally appropriate 1	completely acceptable 7	Anaesthetized first, we do not see any adverse effects of this procedure.	No				Cervical dislocation	Carbon dioxide	Other	Over 4 weeks of age	Chamber with gradually increasing concentration		Less than 10%/min	Yes	Halothane	30-39	Non-binary	Masters, doctorate, DVM, MD	Veterinarian	Government	Ireland				9
250	100	True	neither good nor bad 4	neither appropriate nor inappropriate 4	neither acceptable nor unacceptable 4	The best of what we have!!	Maybe	It was less stressful to the rodents			Cervical dislocation	Carbon dioxide	Cervical dislocation	Over 4 weeks of age	Chamber with gradually increasing concentration		Between 10 and 20%/min	No		50+	Male	College or university	Management	Academic	United Kingdom	MS222	To make their lives has pain and stress free as posible		0
251	100	True	5	3	5	possible asphixya and suffering untill unconsciousness.	Yes		euthanasia methods in anesthetized animals	economical issues	Decapitation	Carbon dioxide	Don't know	Over 2 weeks of age	Prefilled chamber	Don't know		Don't know		30-39	Female	Masters, doctorate, DVM, MD	Researcher	Academic	Spain				3
252	100	True	neither good nor bad 4	3	3	I feel that used correctly, the stress and pain the animals is minimised, but I prefer mechanical methods, which don't cause any panic or pain to the throat membranes. However, this can be unpractical for some experiments and large numbers of mice.	Yes		cervical dislocation	proper training. Large numbers of mice. need to preserve the spinal cord and brain tissue for experimental use	Carbon dioxide	Carbon dioxide	Cervical dislocation	From birth	Chamber with gradually increasing concentration		Between 10 and 20%/min	No		30-39	Female	Masters, doctorate, DVM, MD	Management	Non-profit	United Kingdom	zebrafish - tricaine anaesthetic overdose. preceeded by sedative	husbandry related		0
253	100	True	a very bad thing 1	totally inappropriate 7	completely unacceptable 1	Shown to cause increased suffering before death. So while still on Sch 1 list I have not known its use for years.	Yes		Cervical dislocation.	Training in the technique.	Cervical dislocation	Don't know	None					No		40-49	Male	College or university	Researcher	Pharma, CRO, private	United Kingdom	n/a	Techniques being carried out competently.		-9
254	100	True	a very bad thing 1	totally inappropriate 7	completely unacceptable 1	it is aversive and stressful to the animal and stressful to observe for the technician, the membranes in the nose show visible signs of discharge, and to see an animal gasping for breath is very distasteful, unfortunately Schedule 1 approves this.	Yes		Use of Anaesthetics as suggested by the NVS, who will have a greater depth of knowledge in what works, best causing less stress to the animal	in my opinion cost. which is wrong.	Cervical dislocation	Cervical dislocation	Other					No		50+	Male	Masters, doctorate, DVM, MD	Technician	Academic	United Kingdom		cage sizing, lack of ability to display normal behaviour, poor handling of animals.		-9
255	100	True	3	6	3	while it has uses for some tissue collection and if done well minimums distress, in most cases competent staff will achieve a higher stranded with dislocation of the neck, the only real advantage of CO2 is that relatively unskilled operators can use it when using a automated system. on a personal note I would be happier with the use of isoflurane then CO2	Yes		Dislocation of the neck use of isoflurane then CO2 large rodents over size for dislocation the use of IP overdose	Staff training and competence, this should never be used as a excuse cost and current equipment available research requirements i.e. what tissue is needed etc	Cervical dislocation	Cervical dislocation	Bleeding					No		40-49	Male	College or university	Management	Academic	United Kingdom		to be free from pain and stress, able to lead as natural life with regards to behaviour as possble, to manage the negtive asspects of resurch on the animal as far as possble		-4
256	100	True	neither good nor bad 4	3	5	In absence of another method of killing, quickly, large numbers of rodents CO2 remains the main gaseous method.	Maybe	Evidence to show that there is not aversion nor suffering for the rodents with the method and that the killing is quick and does not induce undue stress. When dealing with small numbers our preferred method is neck dislocation but with the inevitable large numbers when dealing with GA colonies it is not possible to always choose this method.			Cervical dislocation	Carbon dioxide	Cervical dislocation	Over 2 weeks of age	Chamber with gradually increasing concentration		Less than 10%/min	No		50+	Female	Masters, doctorate, DVM, MD	Management	Academic	United Kingdom	Zebrafish- concussion and destruction of the brain or MS222	handling stress		2
257	100	True	2	6	2	Causes pain and distress and there are alternative methods available.	Yes		Overdose of inhalation anaesthetic	Health and safety, cost	Isoflurane	Isoflurane	Cervical dislocation					No		40-49	Female	College or university	Other	Pharma, CRO, private	United Kingdom	n/a	The way it is handled throughout its life and the way it dies as all research animals undergo this		-6
258	100	True	5	totally inappropriate 7	6	Applied at the correct flow rate, it will have a narcotic effect, from which the animals do not recover. It is important to ensure that animals achieve unconsciousness before the CO2 level reaches a painful level (39% in humans). It is a safe method to use compared to other available gases, e.g. CO. I believe Isoflurane is reported as aversive to Rats. We often Euthanase large numbers of rodents …	Maybe	Safety for the operator, Smooth and easy process for the animals			Carbon dioxide	Don't know	Cervical dislocation	Over 4 weeks of age	Chamber with gradually increasing concentration		Between 10 and 20%/min	No		18-29	Male	College or university	Management	Pharma, CRO, private	United Kingdom	Amphibians - submerged in anaesthetic agent, followed by destruction of the brain.	animal care staff are more attentive to the welfare of the animals than research staff, so both must work together to achieve the best outcome for both Science and animals. There is a big emphasis on doing work, and less consideration given on staffing animal facilities	We do not breed animals at this site, so one question was irrelevant, although required an answer. Any recommendations from surveys should consider euthanasia of large numbers of animals, and the impact each technique has on the welfare of the staff carrying it out.	0
259	100	True	a very good thing 7	totally appropriate 1	completely acceptable 7	It is fast and effective, requires minimal training	Maybe	Faster and more effective requiring less training			Cervical dislocation	Cervical dislocation	Decapitation					No		40-49	Male	Masters, doctorate, DVM, MD	Researcher	Academic	United Kingdom		Social isolation		9
260	100	True	a very bad thing 1	totally inappropriate 7	completely unacceptable 1	Causes too much stress and takes too long for the rodent to die	Yes		Cervical dislocation Overdose of anaesthetic	none	Cervical dislocation	Cervical dislocation	Other					No		50+	Male	College or university	Technician	Academic	United Kingdom				-9
261	100	True	3	5	3	There are experimental or operational reasons that may mean this is the preferred method, personally I would prefer not to use it but since this is a UK ASPA schedule 1 method it is one of the defaults we fall back on.	Yes		Mice cervical dislocation Other rodents - overdose of anaesthetic	As stated perviously	Cervical dislocation	Carbon dioxide	Cervical dislocation	Over 2 weeks of age	Chamber with gradually increasing concentration		Don't know	No		50+	Female	Masters, doctorate, DVM, MD	Management	Academic	United Kingdom		Lack of the ability to exhibit normal behaviours		-3
262	100	True	neither good nor bad 4	3	5	It’s not a preferred method however I will use it when scenarios dictate.	Yes		I.p / cervical dislocation	Training and competency	Pentobarbital	Cervical dislocation	Bleeding					No		18-29	Male	High school	Management	Academic	United Kingdom				2
263	100	True	a very bad thing 1	totally inappropriate 7	completely unacceptable 1	i think that the other registered humane schedule methods like cervical dislocation should be used over CO2.	Yes		CERVICAL DISLOCATION	YOU WOULD NEED A REGISTERED SCHEDULE 1 ROOM, TO PERFORM THIS TASK,	Cervical dislocation	Cervical dislocation	Decapitation					No		18-29	Male	Masters, doctorate, DVM, MD	Technician	Academic	United Kingdom				-9
264	100	True	neither good nor bad 4	3	5	I come from a third world country. While I see that better methods are available none of these methods come close to the cost of CO2. The animals do experience some visible pain when exposed directly to CO2 but this is momentary. I now use Isofor and once animals are knocked out I switch to CO2. The difference using CO2 only is minor	Yes		Oxygen exclusion chambers would be ideal.	We don't have a commercially available O2 exclusion chamber	Isoflurane	Isoflurane	Cervical dislocation					No		30-39	Male	Masters, doctorate, DVM, MD	Technician	Academic	Other	Reptiles and amphibians are given Isofor before being put into the fridge (3 degC) and then freezer (-20 degC)	Human error is the biggest concern. Animals are 100% dependent on humans in captivity. A negligent student or a miscommunication between staff can result in animals not being given the best care.	No	2
265	100	True	a very bad thing 1	totally inappropriate 7	completely unacceptable 1	Having been trained to euthanize mice via carbon dioxide and having culled many mice this way I feel strongly that this method should not be used as a schedule 1 method. Even when following strict procedures, inc ensuring chamber is emptied of C02 and only using a rising concentration, the animals can still clearly be seen to be in distress. When other methods available reduce their stress and of…	Yes		Cervical dislocation Overdose of anesthesia (ie drop method in isoflurane followed by cervical dislocation)	In my current facility we do not schedule 1 via C02 and other methods are already implemented.	Cervical dislocation	Cervical dislocation	Bleeding					No		30-39	Female	Masters, doctorate, DVM, MD	Researcher	Pharma, CRO, private	United Kingdom		Ensuring minimal stress to the animals		-9
266	100	True	a very bad thing 1	totally inappropriate 7	completely unacceptable 1	I think we should avoid euthanasia by CO2 to reduce potential animal suffering through discomfort, dyspnoea and pain	Yes		The i.p. injection of pentobarbital is a euthanasia method easy to apply, acts quickly and is almost pain-free for the animal. In our experience, rodents respond well to the drug without signs of discomfort, dyspnoe, pain or other indications of suffering.	n.a.	Pentobarbital	Pentobarbital	Decapitation					Yes	Since euthanasia by pentobarbital injection is not instantaneous, we must take additional measures to ensure that animals do not suffer between time of injection and time of death (dyspnea,e.g.). Therefore, it is preferred to anesthetize the animals prior to injection and euthanize them while they are unconscious. The i.p. injection anesthesia (mixture of ketamine and xylazine) is easy to apply, …	30-39	Female	Masters, doctorate, DVM, MD	Researcher	Academic	Switzerland	n.a.	The stress due to the transfer from the animal facility to the experimentation room	n.a.	-9
267	100	True	5	5	6	Carbon Dioxide can be effective when used in the correct manner with appropriate equipment and training and where suitable for the desired research needs..	Yes		The use of anaesthetic agents through appropriate equipment and where suitable for the research. Also, where training, skill base, research needs and perhaps the numbers of animals to be euthansed dictate, there is nothing wrong with physical methods.	Costs where anaesthetics over Carbon Dioxide might be considered. The time taken to complete the process. The feelings of staff towards the particular method.	Carbon dioxide	Carbon dioxide	Cervical dislocation	Over 4 weeks of age	Chamber with gradually increasing concentration		Less than 10%/min	No		50+	Male	Masters, doctorate, DVM, MD	Management	Academic	United Kingdom		Stress free, comfortable caging with environmental enrichment, environmental control continuity, hgh quality consumables, regaulr monitoring by trained animal care staff all year round.		2
268	100	True	2	6	2	As a preference I wouldn't use carbon dioxide as a method of euthanasia. However, in absence of alternatives such as isoflurane to terminally anaesthetise prior to schedule 1 method, or for individuals not comfortable with methods such as cervical dislocation on a conscious animal it provides an option for emergency euthanasia in best interest of animal welfare when necessary.	Yes		Cervical dislocation	Competency	Cervical dislocation	Cervical dislocation	Bleeding					No		18-29	Female	College or university	Researcher	Pharma, CRO, private	United Kingdom				-6
269	100	True	neither good nor bad 4	5	2	not best option but is not expensive either	Yes		lethal injection	time	Carbon dioxide	Carbon dioxide	Cervical dislocation	Over 2 weeks of age	Chamber with gradually increasing concentration		Between 10 and 20%/min	No		50+	Male	College or university	Management	Academic	United Kingdom	xenopus benzocaine solution	adequate opportunity to express "normal" behaviours	none	-3
270	100	True	a very bad thing 1	totally inappropriate 7	completely unacceptable 1	I believe this is a very painful way to euthanize a rodent. They always jump up and try and get out of the box.	Yes		Cervical dislocation and IP of euthetal or putting them under aesthetic before doing a euthanizing procedure.	Training has to be given and you need to be competent in cervical dislocation. Some labs do not have access to aesthetic.	Cervical dislocation	Cervical dislocation	Bleeding					No		30-39	Female	High school	Technician	Pharma, CRO, private	United Kingdom				-9
271	100	True	a very bad thing 1	totally inappropriate 7	completely acceptable 7	It's highly aversive to rodents and there are many alternatives available, so it's hard to justify using CO2. In the case that rodents are anaesthetised first, before exposure to CO2, then this can be acceptable.	Yes		High-concentration volatile anaesthesia (eg isofluorane, sevofluorane). This can be achieved in a sealed system (not vapouriser, that only achieves 5-8%). Physical methods, if individual animal and competently carried out by an operator who is content to do it.	High- concentration anaesthesia not widely known about. Need suitable waste gas scavenge for operator safety.	Cervical dislocation	Cervical dislocation	Bleeding					Yes	Depends on "rodent": mice and smaller rats no; over 150g rodents receive sedative eg medetomidine/ midazolam, or isofluorane	50+	Female	Masters, doctorate, DVM, MD	Veterinarian	Academic	United Kingdom	Xenopus - benzocaine gel applied to skin Zebrafish (& other fish) aquased or MS222 (buffered) Larger species - iv pentobarbitone	Cage environment, Handling, humane killing		-3
272	100	True	3	5	completely acceptable 7	Legal Method and therefore "acceptable". However, there are indications that this Method can cause suffering which is not acceptable. There is alos uncertany to what degree all equiments actually deliver the ight concentration of CO2 as the reccomdations say	Yes		Overdose of anesthetivs (pentobarbital)	More workload	Pentobarbital	Carbon dioxide	Cervical dislocation	Over 4 weeks of age	Chamber with gradually increasing concentration		Between 20 and 30%/min	No		50+	Female	Masters, doctorate, DVM, MD	Researcher	Academic	Norway	Pigs: overdose	repetad surgery, tudies of chronic disease		1
273	100	True	2	neither appropriate nor inappropriate 4	neither acceptable nor unacceptable 4	I would prefer to not use Carbon dioxide to cull rodents. Unfortunately, there is frequently a scientific requirement to use this method. Additionally the establishment may have other requirements to use this cull method. As an example, the person responsible for culling may be adverse to other physical methods or unable to preform another technique competently.	Yes		#1 IV Overdose of anaesthetic agents, #2 Cervical dislocation	Scientific requirements, facility requirements	Cervical dislocation	Cervical dislocation	Bleeding					No		30-39	Female	Masters, doctorate, DVM, MD	Veterinarian	Academic	United Kingdom	Poultry, quail, turkey: cervical dislocation, overdoes of anaesthetics Cattle, Sheep, pigs: Captive bolt with exsanguination or pithing, overdoes of anaesthetics	Ability to display normal behaviours, which can be imporved if space and enrichment, etc were improved		-2
274	100	True	2	6	3	not nice to see them suffocating if only for some minutes.....the stress may change reattach data.	Yes		pentobarbital, cervikal dislocation, maybe other nicer gases?	environment, number of animals	Carbon dioxide	Carbon dioxide	Cervical dislocation	Over 4 weeks of age	Chamber with gradually increasing concentration		Between 30 and 40%/min	No		50+	Female	Masters, doctorate, DVM, MD	Veterinarian	Academic	Finland		knowledge of aseptic surgery, analgesia, pre-, intensive- and postoperative care and area/space for normal behaviour.		-5
275	100	True	5	3	5	Carbon Dioxide euthanasia is a Schedule 1 method in the UK and as such is permitted. I am aware of various refinements but believe further work is still required	Maybe	It would be good to get more information that truly demonstrates improvements available			Carbon dioxide	Carbon dioxide	Cervical dislocation	Over 2 weeks of age	Chamber with gradually increasing concentration		Gradual fill carbon dioxide is not used	No		50+	Male	College or university	Management	Academic	United Kingdom				3
276	100	True	3	neither appropriate nor inappropriate 4	neither acceptable nor unacceptable 4	For euthanizing large numbers of rodents e.g. in a breeder, there may be no better way if it is performed according to accepted guidelines	Maybe	That is was quick, and caused fewer welfare harms that CO2 used according to good practice guidelines			Don't know	Don't know	Don't know					Don't know		50+	Female	Masters, doctorate, DVM, MD	Other	Government	United Kingdom			It would be useful for an agreed hierarchy to be constructed with evidence / expert opinions of the most to the least humane methods of killing which are commonly used by species. This would permit the most refined to be selected which allows science, but minimally compromises welfare, or shows where justification is required for a less humane method. Reasons why some methods may not be selected …	-1
277	100	True	3	5	5	Although co2 should not be used as standard, there are some circumstances where co2 would be the best method available (whether for welfare of scientific reasons) and would be justified in being selected above others.	Maybe	Proof of reduced stress to animals			Cervical dislocation	Cervical dislocation	Other					No		40-49	Female	College or university	Management	Non-profit	United Kingdom				-1
278	100	True	6	2	6	It does not damage organs and tissue as other method can do, i.e. cervical dislocation does, especially for samples in the neck area and if concerned about haemorrhage could affect the sample quality, also useful for whole animal scanning if done on a dead animal (e.g. DEXA). It allows to cull a number of animal at a time and can be more 'comfortable' for some users. However, it can be more 'fidd…	Maybe	Comparison of impact on animal welfare and impact on experimental endpoints between the two methods. Proposal of an alternative method that would allow the same level of functionality as CO2 Sch1.			Cervical dislocation	Cervical dislocation	Bleeding					No		30-39	Male	Masters, doctorate, DVM, MD	Researcher	Pharma, CRO, private	United Kingdom		I believe that quality of care is adequate and are justified when in harm-benefit analysis.		6
279	100	True	neither good nor bad 4	totally appropriate 1	completely acceptable 7	If cervical dislocation is not an option due to the size of an animal or necessity to keep brain and spinal cord intact, the use of Co2 is fine. Relatively quick, not distressing to the animal, if done correctly, 100% safe and secure, if done correctly.	Maybe	why the animal is being euthanased? what tissues are required and in what condition. is speed necessary to maintain the health of any tissues to be harvested, other methods can be quicker, but might damage the tissues needed for research. How competent is the operator? if they aren't comfortable handling a large rodent, they might struggle to inject an injectible, but woould be quite capable of d…			Cervical dislocation	Carbon dioxide	Cervical dislocation	Don't know	Chamber with gradually increasing concentration		Don't know	No		50+	Female	High school	Researcher	Pharma, CRO, private	United Kingdom				6
280	100	True	6	totally appropriate 1	completely acceptable 7	Allows for a high level of automation (euthanasia racks) that provide reliable and safe euthanasia for mice and rats with minimal observable adverse reaction from the animals. Automation improves consistency across batches be elimination human impact and significantly reduces the emotional impact on the staff.	No				Carbon dioxide	Carbon dioxide	None	Over 2 weeks of age	Chamber with gradually increasing concentration		Between 30 and 40%/min	No		50+	Male	Masters, doctorate, DVM, MD	Veterinarian	Academic	United States of America	zebra fish: ice bath large animals: IV pentobarbital	Proper experimental technique and maintaining humane endpoints	We do not use euthanasia chambers but an automated rack system manufactured by Thoren. All animals are euthanized in their home cage without any handling of the cage.	8
281	100	True	2	5	2	I have seen video's concerning the use of other gases as a means of euthanasia and think these should be investigated further, currently there are no other methods available and I understand that on some occasions inhalation of gas is the only appropriate method for particular studies, however where possible I would prefer other methods of S1K.	Yes		cervical dislocation and overdose. Us of other gases	Where the study requires the complete body or areas that may be destroyed by CD. Where the substance may interfere with the organs or cells of interest. Other gases may interfere with the study.	Don't know	Cervical dislocation	Other					No		40-49	Female	College or university	Management	Non-profit	United Kingdom		Provision of food and water, health checks, provision of environmental enrichment including nesting material		-5
282	100	True	5	3	5	cc	Maybe	c			Other	Carbon dioxide	Perfusion	Over 2 weeks of age	Chamber with gradually increasing concentration		Between 20 and 30%/min	No		40-49	Male	Masters, doctorate, DVM, MD	Veterinarian	Pharma, CRO, private	France				3
283	100	True	a very good thing 7	6	6	Carbon dioxide euthanasia is fast and relatively free from stress to the animal. It eliminates the need to hold the animal or restrain tightly the animal. The method does not interfere with the collection of samples post death. The method is safe for the operator. The method is particularly suitable for the larger animals such as rats.	Maybe	Any method that was quicker for the operator, did not interfere with specimen collection and was better for the animal.			Carbon dioxide	Carbon dioxide	Other	Over 2 weeks of age	Chamber with gradually increasing concentration		More than 40%/min	No		50+	Male	Masters, doctorate, DVM, MD	Management	Pharma, CRO, private	United Kingdom		I consider that the welfare is good	Euthanasia of animals in their cages is very effective and the least stressful way.	3
284	100	True	3	2	6	Appropriate and acceptable if used correctly and in a refined way such as: animals are euthanased in their home cage, +- with prior Isoflurane.	Yes		Correctly and competently performed Cervical dislocation. Overdose of an anaesthetic, in some cases.	Numbers of animals to be culled, skill sets, historical views, personal preferences	Cervical dislocation	Carbon dioxide	Bleeding	Over 4 weeks of age	Chamber with gradually increasing concentration		Don't know	No		40-49	Female	Masters, doctorate, DVM, MD	Veterinarian	Academic	United Kingdom	MS222	Numbers and turnover of people coming throught the door each academic year		3
285	100	True	a very good thing 7	totally appropriate 1	6	It is easy and efficient to use.	No				Carbon dioxide	Carbon dioxide	Cervical dislocation	Over 4 weeks of age	Chamber with gradually increasing concentration		Less than 10%/min	No		50+	Male	Masters, doctorate, DVM, MD	Researcher	Academic	Switzerland				8
286	100	True	neither good nor bad 4	2	completely acceptable 7	It's fast and reliable	Maybe	It should be as fast as carbon dioxide. It would be helpful to know which equipment/infrastructure it needs.			Cervical dislocation	Carbon dioxide	Bleeding	Over 2 weeks of age	Chamber with gradually increasing concentration		Less than 10%/min	No		40-49	Male	Masters, doctorate, DVM, MD	Researcher	Academic	United Kingdom				5
287	100	True	neither good nor bad 4	neither appropriate nor inappropriate 4	neither acceptable nor unacceptable 4	I think carbon dioxide, when used appropriately, the distress can be minimised. It has the advantage over overdose of injectable anesthetic, that you don't need to restrain the animal. What is more distressful for the animal, immobilisation or increase concentration of carbon dioxide is a matter for discussion. In some situations where the anatomy of the animal needs to be preserved for scientifi…	Yes		Cervical dislocation, because it is faster than carbon dioxide	Cervical dislocation may not be adequate when the anatomy of the animal needs to be preserved for scientific reasons. Adequate training and competency of people performing the procedure is required. Some facilities may not have the equipment or the funding to buy the equipment.	Cervical dislocation	Cervical dislocation	Bleeding					No		40-49	Female	Masters, doctorate, DVM, MD	Veterinarian	Non-profit	United Kingdom	Zebrafish - immersion in 2-phenoxyethanol water Ferret - terminal anaesthesia Ketamine + Xylazine, followed by cardiac puncture for exsanguination (for scientific reasons) and intracardial injection of Pentobarbital while still under anaesthesia Xenopus - immersion in MS222 Laboratory opossums - cervical dislocation under terminal Isoflurane anaesthesia	Pain, distress and lasting harm		0
288	100	True	3	5	5	I understand that carbon dioxide is needed in some situations in order to euthanise the animal to take specific samples under particular conditions, however I would be more likely to avoid this method due to the visible increase in stress to the animal during the process. Because the amount of suffering to the enamel is still fairly unknown I would prefer quicker methods such as cervical dislocat…	Yes		Cervical dislocation is much quicker and therefore the negative experience to the animal is minimised.	Many researchers ands some technicians are wary of carrying out cervical dislocation because of the 'hands-on' nature of the method. It is s skill that a person needs to be confident with in order to ensure it is done correctly and this could also be an off-putting factor. It is not suitable for collection of some samples e.g. collection of blood via the cardiac route.	Cervical dislocation	Cervical dislocation	Bleeding					No		30-39	Female	College or university	Management	Government	United Kingdom		All welfare concerns are of equal importance.		-1
289	100	True	a very good thing 7	totally appropriate 1	completely acceptable 7	it is rapid, does not cause prolonged suffering and is cost effective. however, it increases acidity level in tissues so it is not always applicable.	Maybe	influence on integrity and quality of the rodent's tissue samples			Don't know	Don't know	Don't know					Don't know		18-29	Male	College or university	Other	Academic	Spain		levels of stress and other factors that may influence the quality of obtained scientific results - reproducibility and reliability		9
290	100	True	neither good nor bad 4	neither appropriate nor inappropriate 4	3	lack of alternatives - depends on circumstances. method of euthanasia should be carefully considered for each case specifically.	Maybe	time to unconscioussness and amount of fear/pain until then			Pentobarbital	Carbon dioxide	Perfusion	Over 2 weeks of age	Chamber with gradually increasing concentration		Don't know	No		50+	Female	Masters, doctorate, DVM, MD	Other	Government	Switzerland				-1
291	100	True	2	6	2	The animals clearly are struggling with exposure to the CO2 and having taken a breath of it personally, I can understand why - think fizzy drink bubble nose. Obviously this is amplified for the sensitive noses of rodents. Our policy is to be with the animals during the process - watching the panic set in as the CO2 hits them is difficult to have to experience.	Yes		Most - including cervical dislocation	UK legislation permits CO2 usage and some staff still prefere it.	Cervical dislocation	Pentobarbital	Other					No		50+	Male	College or university	Management	Government	United Kingdom		Staff attention and observation skill		-6
292	100	True	2	6	neither acceptable nor unacceptable 4	too slow, I hate to see them jumping	Yes		isoflurane	costs	Carbon dioxide	Carbon dioxide	Cervical dislocation	Over 4 weeks of age	Chamber with gradually increasing concentration		Between 10 and 20%/min	No		40-49	Male	Masters, doctorate, DVM, MD	Researcher	Academic	Switzerland				-4
293	100	True	neither good nor bad 4	neither appropriate nor inappropriate 4	neither acceptable nor unacceptable 4	The use of carbon dioxide is unfortunately, sometimes a required method of euthanasia but personally, I would rather use an anaesthetic agent, prior to a mechanical method of culling.	Yes		cervical dislocation, with or without prior anaesthesia	No barriers, it is an easy solution	Cervical dislocation	Cervical dislocation	Don't know					No		40-49	Male	High school	Technician	Pharma, CRO, private	United Kingdom				0
294	100	True	neither good nor bad 4	5	6	It would be good to have a method with less stress. However, with high numbers of animals to euthanize in breeding and housing, it is the least stressful currently feasible/available.	Maybe	Stress level, technical feasibility for high numbers of mice (up to 500 per week), safety for personnel			Don't know	Carbon dioxide	Organ harvest	Over 2 weeks of age	Chamber with gradually increasing concentration		Between 10 and 20%/min	No		50+	Female	Masters, doctorate, DVM, MD	Veterinarian	Academic	Switzerland				1
295	100	True	2	6	2	If the researcher is researching tissues or bones in the oesophagus for example that need to be all intact then I understand the use of co2. However I don’t like co2 but understand it for a use like this. What I don’t like is when co2 is used and then the mouse is neck dislocated as a secondary method.	Yes		I would consider anything that is more humane than carbon dioxide I can’t think of any at the moment	Not sure	Cervical dislocation	Cervical dislocation	Other					No		30-39	Female	College or university	Technician	Government	United Kingdom		1) How they are euthanised 2) the end points 3) people not checking properly (trapped tails in cage lids)		-6
296	100	True	2	6	2	Although Carbon Dioxide is a fast and efficient way of culling large numbers of rodents, there is plenty evidence that it is distressing and painful for the mice. There are many alternative methods (such as Isoflurane followed by CO2) which have been shown to be less stressful and equally efficient and alternatives which are more rapid and less stressful for the animal (e.g. concussion followed b…	Yes		Exposure to a rising concentration of isoflurane followed by Carbon Dioxide exposure until dead.	Euthanasia machines need to be equipped with oxygen tanks/generators and Isoflurane vaporizers which may appear costly. Isoflurane also has an additional cost on top of CO2. There is also some evidence that animals which have had prior exposure to Isoflurane find subsequent exposures as stressful as CO2 exposure, so this would only be a refinement under certain circumstances.	Cervical dislocation	Carbon dioxide	Other	Over 2 weeks of age	Chamber with gradually increasing concentration		Don't know	No		30-39	Male	Masters, doctorate, DVM, MD	Veterinarian	Academic	United Kingdom		Husbandry. Accommodation, environmental enrichment and euthanasia are the areas that need the greatest improvements.		-6
297	100	True	3	3	3	My view is that the animals experience prior to loosing consciousness is not one that is conducive with the definition of euthanasia, especially as CO2 irritate mucous membranes. I think the drivers for retaining use of CO2 in the UK are around practicalities/expense (i.e., if CO2 were no longer acceptable) rather than the driver of animal welfare.	Yes		Overdose of anaesthetic Cervical dislocation Exsanguination under terminal anaesthesia	Expense	Cervical dislocation	Cervical dislocation	Bleeding					No		50+	Male	College or university	Management	Pharma, CRO, private	United Kingdom	Rabbit., Dogs, Pigs - overdose of pentobarbitone i.v. followed by exsanguination (severing the major vessels around the heart).			-1
298	100	True	neither good nor bad 4	neither appropriate nor inappropriate 4	neither acceptable nor unacceptable 4	When delivered correctly and prior to the use of isoflurane, i feel that this has a place in euthanasia	Maybe	stress and anxiety levels of the rodents during the process , cost, ease of administration,			Pentobarbital	Cervical dislocation	Cervical dislocation					No		50+	Female	College or university	Management	Pharma, CRO, private	United Kingdom		Animals enviroment and stress and anxiety caused whilst performing procedures/ Schedule 1		0
299	100	True	6	5	6	I don't like the yo-yo motion effect you get if the CO2 settles to the bottom of the cage, each time the animal get's it head above the level of the CO2 it get's a dose of oxygen and death becomes more protracted. This is my only issue and can be avoided if proper equipment to diffuse the CO2 is used. But from experience there is a lot of OLD kit in use which doesn't mix the air in the chamber pr…	Yes		Inhalation anaesthetics definitely work better as an initial knock down and then the animals can be transferred to a 100% CO2 for final termination but this may affect blood/tissue parameters.	Historical data would not be as comparable so there is usually a lot of resistance for any change	Cervical dislocation	Cervical dislocation	Other					No		40-49	Male	High school	Technician	Pharma, CRO, private	United Kingdom			We currently use Isoflurane drop(killing) jars but this is an uncontrolled administration of isoflurane. My personal prefrence is Isoflurane anesthesia followed by the killing jar or CO2.	3
300	100	True	2	6	2	I believe it needs a very clear reason to be used, as other methods are quicker and induce less suffering to the animal.	Yes		Cervical dislocation is faster and induces less stress on animals. Overdose of anaesthetic.	I believe most people use carbon dioxide to avoid doing cervical dislocation. This should not be allowed, as animals suffocate before they die. Some labs may not have the equipment for anaesthetic overdose.	Cervical dislocation	Cervical dislocation	Organ harvest					No		40-49	Male	Masters, doctorate, DVM, MD	Researcher	Pharma, CRO, private	United Kingdom	N/A			-6
301	100	True	3	neither appropriate nor inappropriate 4	3	Operator and situation dependent. Must be accomplished by skilled personnel.	Yes		For neonatal animal, physical methods seem to be preferrable. No clear evidences regarding the implementation of the euthanasia administering anaesthetic before CO2.	I think we still do not know how to implement the euthanasia...	Pentobarbital	Don't know	Cervical dislocation					Yes	My direct experience is limited to animals undergoing GA	40-49	Female	Masters, doctorate, DVM, MD	Veterinarian	Academic	Switzerland		I work in a surgery facility. I am anaesthesiologist, so I do my best to recognise and address pain. Transport stress is surely an issue in the perioperative period.	There is a desperate need to collect more evidence based information and to find how to differentiate pain and stress.	-2
302	100	True	3	5	3	You see them suffering but it seems a clean death for scientists	Yes		Intoxication	expensive, side effects	Don't know	Don't know	Don't know					Don't know		18-29	Female	College or university	Other	Pharma, CRO, private	Spain				-3
303	100	True	a very bad thing 1	6	2	In an ideal world we wouldn't use CO2 for rodents. Many studies suggest that it is aversive to them. However, there are still times when unfortunately it must be used. Sometimes that is due to operator skill and other times that is due to scientific requirements.	Yes		Cervical dislocation	Scientific requirements Operator skill/experience	Cervical dislocation	Cervical dislocation	Bleeding					No		30-39	Female	College or university	Management	Government	United Kingdom				-7
304	100	True	3	3	3	Will only use it either certain tissues are needed	Yes		Cervical dislocation	People are afraid o dislocate and prefer the hands off approach	Cervical dislocation	Cervical dislocation	Bleeding					No		30-39	Male	High school	Management	Academic	United Kingdom		enrichment		-1
305	100	True	neither good nor bad 4	2	6	The use of CO2 for euthanasia for rodents is sometimes unavoidable.	Maybe	Scientific prove/literature that how much CO2 causes paint to mice.			Cervical dislocation	Cervical dislocation	Bleeding					No		30-39	Female	Masters, doctorate, DVM, MD	Researcher	Pharma, CRO, private	United Kingdom		management of pain during the experiments		4
306	100	True	3	totally appropriate 1	completely acceptable 7	CO2 in rising concentration is less distressful than some other methods for euthanasia, and the only practicably available method of obtaining a clean blood sample without injecting anaesthetics containing large amounts of excipients which modify metabolic measurements. However, provided a suitable replacement method I would consider switching.	Maybe	Demonstration that it both causes less perturbation of metabolites, induces less distress in animals than carbon dioxide, and is practically and robustly feasible without resulting in animal or time wastage.			Cervical dislocation	Cervical dislocation	Bleeding					No		30-39	Male	Masters, doctorate, DVM, MD	Researcher	Academic	United Kingdom				5
307	100	True	2	5	3	Evidence shows this is not best practice but less aversive practical solutions other than physical methods remain to be developed	Maybe	Evidence based studies taking into account as best possible behavioral welfare metrics			Carbon dioxide	Cervical dislocation	Other	Over 4 weeks of age	Chamber with gradually increasing concentration		Between 10 and 20%/min	No		50+	Female	Masters, doctorate, DVM, MD	Veterinarian	Academic	United Kingdom	Overdose of anaeasthetic or captive bolt	Contingent suffering and poorly executed procedures		-4
308	100	True	3	neither appropriate nor inappropriate 4	3	I feel that CO2 euth still has a period of panic and isn't quick enough to unconciousness.	Yes		Bell jar with anesthetic may be quicker loss to unconciousness	Cost factor safety factor drug residue interfering with research	Carbon dioxide	Carbon dioxide	None	From birth	Chamber with gradually increasing concentration		Between 20 and 30%/min	No		40-49	Female	College or university	Technician	Academic	Canada		rats in cages that are way too small	I think changes can be made over time to improve the lives of research animals. The housing has slowly improved over the years and I'm hoping it'll keep on improving. Rats especially need more space than the little cages they're in. Environmental enrichment is important too.	-2
309	100	True	6	6	6	If done correctly, i.e. using a rising concentration, death by CO2 can be very quick. It requires no technical skill, unlike cervical dislocation, which carries the risk of operator error resulting in pain to the animal. I do think a lot of researchers and technicians use CO2 as an easy option for euthanasia and have heard comments at conferences such as you can turn on the gas, go away and chat …	Yes		Overdose of anaesthetic as it is completely painless and the kindest of all the methods. Second to that, cervical dislocation in mice as it is quick and pain would be minimal and transient.	Research outcomes and end points. Often the anaesthetic will interfere with downstream analyses of terminal samples collected.	Cervical dislocation	Cervical dislocation	Other					No		30-39	Female	Masters, doctorate, DVM, MD	Management	Pharma, CRO, private	United Kingdom	For mice we use cervical dislocation, for rats overdose of anaesthetic (pentobarbitol)	Limiting pain and discomfort to that absolutely necessary and providing enrichment and appropriate socialisation for the species being used.		2
310	100	True	5	5	6	It is a way of euthanizing animals that does not take much skill. I would rather have a method that researchers can perform quickly than waiting for a more skilled staff to perform it another way.	Maybe	Time to perform, stress to the animal, skill required for the user.			Carbon dioxide	Carbon dioxide	Organ harvest	Over 2 weeks of age	Chamber with gradually increasing concentration		Gradual fill carbon dioxide is not used	No		50+	Female	College or university	Technician	Academic	Canada		pain and suffering		2
311	100	True	5	3	completely acceptable 7	As long as there is no proven better alternative to CO2, it is still the less worst method for euthanasia	Maybe	a clear scientific and totally unbiased analysis			Carbon dioxide	Carbon dioxide	Other	Over 2 weeks of age	Chamber with gradually increasing concentration		Less than 10%/min	No		40-49	Male	Masters, doctorate, DVM, MD	Management	Academic	Switzerland	MS-222, decapitation	housing conditions		5
312	100	True	5	5	5	This method is effective but clearly not the fastest nor most humane method available. I have observed many hundreds of mice undergoing euthanaisa by CO2 and the animals always seem to experience some level of stress when deprived of oxygen.	Yes		Cervical dislovation under isoflurane anesthesia	Availability and cost of anesthetic delivery systems	Carbon dioxide	Carbon dioxide	Cervical dislocation	Over 2 weeks of age	Chamber with gradually increasing concentration		Between 20 and 30%/min	No		40-49	Female	College or university	Other	Academic	Canada	Fish - TMS Rabbits and larger - barb overdose			1
313	100	True	neither good nor bad 4	neither appropriate nor inappropriate 4	neither acceptable nor unacceptable 4	I think if people are not properly trained on how to use it can have very bad outcomes in the animals.	Yes		Using isoflurane anesthesia before using CO2	Labs don't always have the anesthesia equipment	Carbon dioxide	Carbon dioxide	Cervical dislocation	Over 2 weeks of age	Chamber with gradually increasing concentration		Between 20 and 30%/min	No		40-49	Female	College or university	Technician	Academic	Canada	MS222			0
315	100	True	3	3	5	The use of CO2 is needed for certain methods of blood collection after death, such as cardiac bleeds, but it should be used in conjunction with anaesthesia to stop the suffering and distress which seems to come with the use of CO2.	Yes		dislocation of the neck - if the person performing it is competent	There will be people who don't like this method and if you have large amounts of animals to cull then it can be tiring on the hands.	Cervical dislocation	Cervical dislocation	Other					No		18-29	Female	College or university	Technician	Government	United Kingdom	Large animals (pigs, goats, cattle, sheep) = Overdose of phenobarbital	How the staff treat the animals and their experiences within the facility		1
316	100	True	neither good nor bad 4	neither appropriate nor inappropriate 4	neither acceptable nor unacceptable 4	CO2 can be acceptable if the animals stay in their home cage and the fill is neither too fast or too slow. Use of isoflurane prior is appropriate for animal that have never had surgery and therefore do not have a negative association with isoflurane. CO2 is easy to train students to use, does not require a specialized piece of equipment beyond a regulator and can expedite the euthanasia of large …	Maybe	I would need scientific data such as corticosterone levels, heart and respiratory rate, vocalizations and behavioural observations, such as avoidance.			Carbon dioxide	Carbon dioxide	Cervical dislocation	Over 2 weeks of age	Chamber with gradually increasing concentration		Between 10 and 20%/min	No		50+	Female	College or university	Management	Academic	Canada	fish and most aquatics are euthanized with MS222, dogs, cats, pigs, calves, some poultry (large turkeys) and horses are euthanized with injectable overdose of sodium pentabarbital, usually with sedation prior.	I think social deprivation, inadequate cage size and cage furniture for ratsand mice is a big concern because it affects them daily and could affect research results. The seond biggest concern is poor technique in surgery animals leading to poor quality life after surgery.	One of the CO2 questions confused me. I selected gradual fill but when I went to the next page it implied that I pre-fill the chamber and I was unable to correct. For the record, we do not prefill the chamber. The results of this survey would be very interesting for the lab animal community, looking forward to the paper.	0
317	100	True	3	5	3	There are definitely better ways (quicker & more humans) to euthanize animals. I worked in research in the UK for over 2 years and not once did we use CO2 to euthanize animals. For mice we used cervical dislocation or lethal overdose via IP injection and for other species we used lethal overdose via IP injection. I understand that these ways cost more $ and take more time, that is why I'm not say…	Yes		Cervical dislocation - quicker/better if done properly Lethal o overdose via IP injection	Money (supplies & staffing) Time (staffing) Skills/Training (proper technique)	Carbon dioxide	Carbon dioxide	Decapitation	Don't know	Chamber with gradually increasing concentration		Don't know	No		40-49	Female	College or university	Animal care taker	Academic	Canada	Zebrafish - Ms2 (?) Quail - IP injection/lethal overdose Snakes - IP injection/lethal overdose	Enrichment		-3
318	100	True	5	2	6	I believe the use of Carbon Dioxide to euthanize rodents is appropriate and a reasonable method but not without it's disadvantages. It must be controlled and is best when paired with Isoflurane to eliminate any potential distress associated with it. For a large number of rodents, it remains one of the few efficient methods to use.	Maybe	measuring cortisol levels in the blood before and after a method is used to determine stress but hard to isolate from other contributing factors such as handling, but would be a good starting point. Levels than could be compared to levels measured from the use of carbon dioxide on it's own. Other research, including behavioral observations, would also be beneficial to gauge tolerance of the metho…			Carbon dioxide	Carbon dioxide	Cervical dislocation	Over 4 weeks of age	Chamber with gradually increasing concentration		Between 30 and 40%/min	No		30-39	Female	College or university	Technician	Pharma, CRO, private	Canada		proper pain control and veterinary care	Our methods of euthanasia very even though CO2 was cited as our primary euthanasia agent. It is actually in conjunction with 1-2 additional methods which include anesthetic first, Co2 than bleeding or cervical dislocation, providing the study allows for the use of Isoflurane prior to blood collection. This is to reduce any stress potentially induced by straight Co2.	5
319	100	True	5	2	5	Best method but can be visually distressing.	No				Carbon dioxide	Carbon dioxide	Cervical dislocation	Over 2 weeks of age	Chamber with gradually increasing concentration		More than 40%/min	No		40-49	Male	College or university	Animal care taker	Academic	Canada	Fish-MS222, amphibians-benzocaine, rabbits-barbiturate overdose IV	That the animals don't suffer and if distress, that it be minimal.		4
320	100	True	a very good thing 7	totally appropriate 1	completely acceptable 7	Carbon dioxide doesn't have a smell. It means it will not stress an animal being euthanised. Used at THE RIGHT CONCENTRATION the animal falls asleep without being stressed.	No				Isoflurane	Don't know	Organ harvest					No		40-49	Female	Masters, doctorate, DVM, MD	Veterinarian	Pharma, CRO, private	Other		stress due toinability produce natural bevaviour		9
321	100	True	5	5	5	I think there are circumstances in which CO2 euthanasia is the best method available for euthanasia. It allows mice to be euthanized in their home cage without separation from conspecifics or increased handling. In circumstances in which an animal already has to be anesthetized for a terminal collection, imaging or otherwise, then I believe that the animal should be euthanized while still under a…	Maybe	reduced signs of distress of decreased length of distress prior to unconsciousness			Carbon dioxide	Carbon dioxide	None	From birth	Chamber with gradually increasing concentration		Between 10 and 20%/min	No		40-49	Female	Masters, doctorate, DVM, MD	Veterinarian	Hospital/clinic	Canada	swine, dogs, rabbits, hamsters, guinea pigs, primates - secondary methods under general anesthesia or anesthetic overdose fish - MS222 immersion	housing conditions of large animals on chronic studies	no	1
322	100	True	6	2	6	I think it is a great way to euthanize. It is safe for the user and the animal is unconscious quickly. However, the concern that I have is that it may be painful for the rodents. This is why the isoflurane/carbon dioxide mix is a better choice.	Yes		Iso first to knock them out, then carbon dioxide	The cost	Carbon dioxide	Carbon dioxide	Other	Over 2 weeks of age	Chamber with gradually increasing concentration		Between 20 and 30%/min	No		30-39	Female	College or university	Technician	Academic	Canada	Rabbits are euthanized via euthanol	That they are all given enrichment and clean living arrangements to make them happy. This also impacts research if they are well taken care of		6
323	100	True	5	3	5	The use of C02 when delivered appropriately, eg. using the calculated flow rate as outlined by the AVMA euthanasia guidelines have greatly refined the euthanasia procedure. Additionally, if using the rodent's home cage as the "euthanasia chamber" and removing EE that could disrupt the delivery of the C02 - the rodents die very calmly and it is not common we observe an excitatory phase. I agree th…	Yes		I don't know if there is a perfect way of euthanizing rodents. I do feel we will have far more options available and we will need to look at all the parameters when we decide which is best for the animal and for the research.	With isoflurane - staff safety is a major concern (waste anesthetic gas exposure) - infra structure needs to be in place - which can be costly (anesthetic machines, scavenge units, fume hoods) - reduced ability to use the home cage as the induction chamber Physical methods are difficult and sensitive for some staff members and this needs to be respected. Injectable - IP - requires restraint and h…	Carbon dioxide	Carbon dioxide	Organ harvest	Over 2 weeks of age	Chamber with gradually increasing concentration		Between 20 and 30%/min	No		50+	Female	College or university	Management	Academic	Canada		Implementing and ensuring appropriate Humane Intervention points and Scienctific endpoints. We still look at rodents differently than other species (eg. swine, dogs, cats). What we often accept with rodents would not be accepted if they were done to another animal.	It is very positive that we are now investigating alternative methods and not just going by "this is the way we have always done it, why change". We must always stay open-minded to change. Change is not easy but necessary.	3
324	100	True	2	neither appropriate nor inappropriate 4	neither acceptable nor unacceptable 4	I do not like the use of only CO2. I cannot even look at the animals until at least 3-4 mins have passed. I think it is best to anesthetize them with isoflurane first and then use CO2. It is way more humane and less disturbing to watch for the animals.	Yes		I would recommend to anesthetize them prior to using CO2 with isoflurane or if the lab has an exemption license to use ketamine, the user could inject with ketamine/xylazine 15 -20 mins prior to using CO2.	Being able to obtain and maintain an exemption license through Health Canada.	Carbon dioxide	Carbon dioxide	Cervical dislocation	Over 2 weeks of age	Chamber with gradually increasing concentration		Between 30 and 40%/min	No		40-49	Female	College or university	Technician	Academic	Canada	Mice & rats are generally done with CO2 unless indicated in their protocol. Some may be isoflurane then decap, some may be exsanguination under isoflurane, but generally we use CO2 then a secondary method such as cervical dislocation or thoracotomy. Guinea pigs, pigs, sheep, are usually euthanized with Sodium Pentobarbital. Chicks are usually exsanguinated then cervical dislocation or isoflurane …	Proper husbandry and post procedureal monitoring by researchers and lab facility staff.		-2
325	100	True	2	2	2	I do think that from the behaviour of the animal, a prolonged period of distress and suffering is evident during the procedure.	Yes		dislocation of the neck	ability of researcher, training	Carbon dioxide	Cervical dislocation	Bleeding	Over 4 weeks of age	Chamber with gradually increasing concentration		Don't know	No		18-29	Female	Masters, doctorate, DVM, MD	Researcher	Academic	United Kingdom				-2
326	100	True	6	2	6	allows group euthanasia, if appropriately induces unconsciousness thus inability to feel before euthanasia, easy to use, no/limited OHS risks for people risks	Maybe	groups euthanasia possible, induction of unconsciousness ASAP , no OHAS risks for people involved			Pentobarbital	Carbon dioxide	None	Over 4 weeks of age	Chamber with gradually increasing concentration		Between 10 and 20%/min	No		50+	Female	Masters, doctorate, DVM, MD	Veterinarian	Pharma, CRO, private	France	MS 222 Zebrafish pentobarbital (rabbits, dogs, NHP)	housing, post=procedural/postoperative care, euthanasia		6
327	100	True	2	5	neither acceptable nor unacceptable 4	CO2 euthanasia appears to cause significant distress to rodents but maybe less unacceptable in cases where is there is a very large number of animals and there is a very very tight budget in environments where CO2 euthanasia equipment already exists. The controlled overdose of gaseous anaesthesia (perhaps with a slow ramp up in concentration) appears to cause less distress, however, the safety of…	Yes		Gaseous anaesthesia, such as isoflurane. A slow ramp in anaesthesia percentage may cause even less distress but would take more time and gasses.	Operator safety. Cost of new equipment. Validation of death (should be followed by cervical dislocation). Cost of gasses.	Isoflurane	Don't know	Cervical dislocation					No		40-49	Male	Masters, doctorate, DVM, MD	Researcher	Academic	United Kingdom				-3
328	100	True	2	6	2	I think giving an injection would be better over an inhalation.	Yes		euthanyl	controlled substance	Carbon dioxide	Carbon dioxide	Cervical dislocation	Over 4 weeks of age	Chamber with gradually increasing concentration		Less than 10%/min	No		50+	Female	College or university	Technician	Academic	Canada	fish - not sure how they are euthed rabbits- euthanyl inject via marginal ear vein	enrichment	na	-6
329	100	True	2	6	2	Carbon dioxide is a noxious gas that asphyxiates the rodent. One can only surmise that this would be very stressful and not a pleasant way to go. It also doesn’t euthanize them immediately therefore prolonging the stress and anxiety.	Yes		Anesthetic overdose, anaesthetic in conjunction with carbon dioxide, cervical dislocation or decapitation.	I feel there are pros and cons to all methods available and you are always going to be met with individuals who agree or disagree with any of the methods. I think there should be a variety of options available based on an individuals comfort level and views.	Carbon dioxide	Carbon dioxide	Other	From birth	Chamber with gradually increasing concentration		Don't know	No		40-49	Female	College or university	Management	Academic	Canada				-6
330	100	True	6	6	6	The only downside to this method is when people turn the flow rate too high, which causes visible distress and discomfort to the rodents. If done properly, with a secondary method, I am comfortable using CO2.	Maybe	Multiple studies would need to be performed on many different strains of rodents and at different stages of life and health.			Carbon dioxide	Carbon dioxide	Cervical dislocation	Over 4 weeks of age	Chamber with gradually increasing concentration		Between 20 and 30%/min	No		40-49	Female	College or university	Other	Academic	Canada	fish-MS-222, Rabbits/Cats: Sodium Pentobarbital	pr	No.	2
331	100	True	neither good nor bad 4	neither appropriate nor inappropriate 4	neither acceptable nor unacceptable 4	In my view, the use of this method is the appropriate rutine with groups of animals, and must be done after other anesthetic agents (ex: isoflurane) have been administered. Consideration for the research impact, like always must be taken into account. It is important to consider the risks of using such agents for the operator, as well. Therefore well ventilated area is a must when using this meth…	Maybe	Impact of anesthetics on research question.			Pentobarbital	Pentobarbital	Other					Yes	Isoflurane	30-39	Male	College or university	Veterinarian	Academic	Romania		Continuous development plan for all staff.		0
332	100	True	5	3	5	When used correctly, at the proper rate of administration, rodents do not appear to panic or suffer too much outwardly.	Maybe	Ease of administration, cost, if it is unpleasant, risk of error causing pain or suffering/trauma to animal or human.			Carbon dioxide	Carbon dioxide	Decapitation	From birth	Chamber with gradually increasing concentration		Less than 10%/min	No		40-49	Female	College or university	Technician	Hospital/clinic	Canada		Mice dying because they have become sick and no one notices. The large number of mice that can't be used for experiments and are euthanized and "wasted" rather than being donated somewhere (bird rehab etc). We are not allowed to give these animals away.	We use CO2 gas on neonates followed by decapitation after 30 minutes.	3
333	100	True	neither good nor bad 4	5	5	Use of Carbon Dioxide with a secondary physical measure for adult animals is appropriate and animals can then be donated to Wildlife rescue centres for use post mortem.	Maybe	Options - with unbiased pros and cons to both.			Carbon dioxide	Carbon dioxide	Cervical dislocation	Over 4 weeks of age	Chamber with gradually increasing concentration		Between 20 and 30%/min	No		40-49	Female	Masters, doctorate, DVM, MD	Management	Academic	Canada		Having happy lives		0
334	100	True	3	5	3	I feel like they struggle when exposed to carbon dioxide and it prolongs the stress the animal feels before dying.	Yes		I prefer to do live cervical dislocations. It is faster and less traumatic for the animal when done correctly.	The person performing the euthanasia must be properly trained to execute the procedure quickly and effectively.	Cervical dislocation	Cervical dislocation	Perfusion					No		30-39	Female	College or university	Technician	Academic	Canada		I am most concerned with the stress levels of our mouse colony.		-3
335	100	True	5	5	5	I understand why it has been brought up that it is not good but i believe if the animal is in its home cage and the CO2 is introduced slowly to avoid the excitatory phase it is equivalent to using isoflourane or another inhalant that is also noxious to the rodents.	Maybe	Proof of peaceful death but also reliable, easy to use, repeatable or not costly.			Carbon dioxide	Carbon dioxide	Cervical dislocation	From birth	Chamber with gradually increasing concentration		Between 20 and 30%/min	No		50+	Female	College or university	Management	Hospital/clinic	Canada	Other than rodents animals are sedated or anesthetized and then euthanized, usually by drug overdose.	Non adherence to humane endpoints		1
336	100	True	a very good thing 7	totally appropriate 1	completely acceptable 7	If done in a low stress environment using the slow fill, home cage method, the process is timely, predictable and the animals do not show outward signs of pain or stress.	Yes		Decapitation for rats or cervical dislocation for mice. Our goal for any euthanasia is for it to be as pain free, stress free and as fast as possible. Decapitation is faster, painless, and if the animals are used to being handled less stressful than CO2 euthanasia. This assumes people providing this service are competent and supervised.	Time for training, human sensitivity, practise routinely to stay competent.	Carbon dioxide	Carbon dioxide	Cervical dislocation	Over 4 weeks of age	Chamber with gradually increasing concentration		Less than 10%/min	No		40-49	Female	College or university	Technician	Academic	Canada	fish- MS222,	funding for equipment, funding for staff numbers, training of users		9
337	100	True	a very good thing 7	totally appropriate 1	completely acceptable 7	Based on previous experience, when CO2 is used under proper condition, euthanasia can be achieved humanly. Valentine et al. Sedation or inhalant anesthesia before euthanasia with CO2 does not reduce behavioral or physiologic signs of pain and stress in mice. Journal of the American Association of Laboratory Animal Science; Volume 51, No. 1, Jan 2012. https://www.ncbi.nlm.nih.gov/pmc/articles/PMC3…	Maybe	n/a			Cervical dislocation	Cervical dislocation	Cervical dislocation					Yes	isoflurane followed by cervical dislocation	30-39	Male	Masters, doctorate, DVM, MD	Management	Academic	Canada				9
338	100	True	neither good nor bad 4	neither appropriate nor inappropriate 4	neither acceptable nor unacceptable 4	I find euthanizing rodents via carbon dioxide is visually distressing. I feel it is too prolonged a process. I think that there are methods that are faster and less distressing to both animal and technician.	Yes		I prefer to anesthetize rodents with isoflorane until unconscious or overdosed, prior to euthanizing by cervical dislocation(mice) or C02 (rats).	Isoflorane is more expensive than C02. Cervical dislocation takes a lot of training to become proficient. The cost of an Isoflorane+C02 machine.	Carbon dioxide	Carbon dioxide	Cervical dislocation	Over 4 weeks of age	Chamber with gradually increasing concentration		Less than 10%/min	No		30-39	Female	College or university	Technician	Academic	Canada	Euthanyl	Pain and stress		0
339	100	True	3	5	neither acceptable nor unacceptable 4	I feel there are more humane methods of euthanasia available. However, practicality over these other methods dictates that CO2 be made available as an option. If used, it must be done correctly so as to minimize the distress to the animals. This includes employing the slow-fill method for the first few minutes until loss of consciousness is attained.	Yes		Barbiturate/anesthetic overdose is the least stressful. Exsanguination UNDER ANESTHESIA also ranks above CO2 for me. However, when dealing with larger #'s of animals, CO2 is not necessarily practical.	A Health Canada exemption for use of Narcotics is not an insurmountable obstacle	Carbon dioxide	Carbon dioxide	Organ harvest	From birth	Chamber with gradually increasing concentration		Between 10 and 20%/min	No		50+	Female	College or university	Technician	Hospital/clinic	Canada	Dogs - Pentobarbital; Rabbits & swine -Pentobarbital or Organ Harvest/exsanguination	Husbandry practices such as cage size/population and environmental enrichment.		-2
340	100	True	3	3	5	My experience tells me that, if done properly, CO2 does not seem to produce a stressful environment for the animal. When using a CO2 delivery machine, the animals do not look distressed at all.	Yes		Isoflurane overdose followed by cervical dislocation	-cost -Occupational hazard of exposure to isoflurane	Carbon dioxide	Carbon dioxide	Cervical dislocation	Over 4 weeks of age	Chamber with gradually increasing concentration		Don't know	No		40-49	Male	College or university	Management	Academic	Canada		Proper training and adherence to established and reviewed protocols	Automated CO2 delivery machines (such as a Euthanex machine) seems to work well. Rodents seem to lose consciousness before death by asphyxiation	1
341	100	True	6	totally appropriate 1	6	If done properly the animals just fall asleep calmly and don't wake up	Maybe	How the animal reacts to this other method			Carbon dioxide	Carbon dioxide	Cervical dislocation	Over 2 weeks of age	Chamber with gradually increasing concentration		Don't know	No		40-49	Female	College or university	Technician	Academic	Canada				7
342	100	True	5	2	5	Using CO2 is easy and convenient provided its done correctly	No				Carbon dioxide	Carbon dioxide	Cervical dislocation	From birth	Chamber with gradually increasing concentration		Between 10 and 20%/min	No		50+	Female	College or university	Management	Hospital/clinic	Canada	We are a rodents only facility			4
343	100	True	2	2	2	Distress of animals, painful to mucous membranes. Chamber never should be prefilled. Anesthesia prior is highly encouraged. CCAC guidelines	Yes		Anesthesia and proper cervical dislocation, T 61 injections, ketamine/ xylazine cocktail.	Calculating doses, time issue, handling animals,	Carbon dioxide	Decapitation	Perfusion	Over 4 weeks of age	Chamber with gradually increasing concentration		Between 20 and 30%/min	No		50+	Female	Masters, doctorate, DVM, MD	Technician	Other	Canada		Pain control		-2
344	100	True	6	totally appropriate 1	completely acceptable 7	It is the most appropriate method available today for rodents. It is simple to learn and to apply in a safe and effective way to kill rodents by inducing little stress. Alternative gases or inhaled anaesthetics are not better than CO2 and are either more costly or dangerous for the users or environment. Furthermore, CO2 is not aversive in contrast to other gases/anaesthetics. Physical (electrocut…	Maybe	- Simple (it can be performed correctly by any user given instruction) - Fast and not causing aversion - Can be applied to multiple animals in a single operation - Inexpensive - Safe to the users - Safe to the environment			Carbon dioxide	Carbon dioxide	Cervical dislocation	Over 2 weeks of age	Chamber with gradually increasing concentration		Between 20 and 30%/min	No		40-49	Male	Masters, doctorate, DVM, MD	Researcher	Academic	Switzerland	mice, pigs, sheep, cows, rabbits, guinea pigs, chickens	housing and enrichment are the most important issues outside experimental work; veterinary clinical care is key during experimentation. Euthanasia as authorised today for rodents is appropriate.		8
345	100	True	5	5	5	If used properly in the chamber, it is a very effective way of euthanizing mice....if used in a machine built and designed to euthanize mice it is very acceptable	Yes		overdose of a barbituate or overdose of inhalation anesthesia	cost may be a large factor; storage of controlled drugs;	Carbon dioxide	Cervical dislocation	Bleeding	From birth	Chamber with gradually increasing concentration		Don't know	No		50+	Female	College or university	Technician	Academic	Canada		taking care of their day to day needs; clean dry cage - plenty of food/water		1
346	100	True	neither good nor bad 4	neither appropriate nor inappropriate 4	neither acceptable nor unacceptable 4	The key is following proper procedure (gradual induction) and context of study needs. It could be less desirable when using barbituate overdose does not affect study results or more desirable if the animal tissues need to be as unaffected by the method of euthanasia as possible (e.g. retired breeders finding a secondary use as feed animals for other species).	Yes		An overdose of chemical anesthesia causing rapid unconsciousness and insensitivity to pain.	-The chemical may be an experimental variable. -The cost may be prohibitive. Guidelines say it's not supposed to be, but it's a reality administrators must work with researchers trying to make efficient use of public funds or juggling priorities such as the purchase of a delivery system instead of having more mice in the study due to cost.	Pentobarbital	Pentobarbital	Perfusion					No		40-49	Male	College or university	Management	Academic	Canada	fish and amphibians=ms222, birds=overdose of sodium pentobarbital	Enrichment.	There is a common thought that CALAS/ACSAL training and resources are mainly for institutional husbandry technicians, not research personnel. (Not always, but commonly.) It would be nice if more research personnel took advantage of the training and resources as well and engaged with that community to have a positive effect on both workgroups with their respective expertise.	0
347	100	True	neither good nor bad 4	neither appropriate nor inappropriate 4	neither acceptable nor unacceptable 4	It is a useful tool if used correctly. If not used correctly it would be a very unpleasant death.	Maybe	a study showing its efficacy.			Other	Other	Cervical dislocation					No		30-39	Female	College or university	Technician	Academic	Canada		the availability of enrichment	We use Iso followed by CO2 for most of our euthanasia	0
348	100	True	a very good thing 7	totally appropriate 1	completely acceptable 7	If done properly, using a slow administration, the animal exhibits very little distress. If not done properly then all my answers would be the opposite. I have watched euthanasia being done using the slow exposure and had no welfare concerns.	Yes		Using Isoflurane at first exposure. Some animals react when they have previously been exposed to Isoflurane.	Vaporizer apparatus is required.	Carbon dioxide	Carbon dioxide	Other	Over 2 weeks of age	Chamber with gradually increasing concentration		Less than 10%/min	No		50+	Female	College or university	Other	Academic	Canada	Fish - TMS overdose	Having people properly trained before doing invasive procedures such as surgeries and post op monitoring..		9
349	100	True	6	6	6	If done properly using flow rates per cage size with a flow meter it is very humane and fast. Animals are unconscious and feel no pain within mere seconds	No				Carbon dioxide	Carbon dioxide	Cervical dislocation	Over 2 weeks of age	Chamber with gradually increasing concentration		Between 20 and 30%/min	No		40-49	Female	College or university	Management	Government	Canada	Dogs/Cats/Swine/Ducks/Rabbits- IV injection of barbiturate overdose. Frogs/Fish- TMS	Painless life		2
350	100	True	6	2	6	It is one of the least invasive methods I have used in 27 years in the lab animal industry.	Maybe	A reliable measure of stress response in rodents.			Carbon dioxide	Carbon dioxide	Cervical dislocation	Over 4 weeks of age	Chamber with gradually increasing concentration		Between 20 and 30%/min	No		50+	Male	College or university	Management	Academic	Canada		animal monitoring during experiments.	I would like to see guidelines on euthanasia based on sound science. I feel that we have strayed into following trendy or popular opinions sometimes and that we should stick to the facts when developing guidelines. Practical considerations such as time and expense performing euthanasia should factor in.	6
351	100	True	2	5	3	additional research is required to address the many questions remaining regarding CO2 use for euthanasia (lack of dose, pain, etc.)	Yes		Pre anesthesia and analgesic administration followed by injectable pentobarbital	Cost although this should not be considered a barrier. Experimental design might be compromised by drugs used for analgesic/ pre anesthetic	Pentobarbital	Pentobarbital	Perfusion					Yes	Buprenorphine 20 min before procedure	30-39	Female	Masters, doctorate, DVM, MD	Technician	Academic	Canada				-4
352	100	True	neither good nor bad 4	neither appropriate nor inappropriate 4	5	I personally do not use carbon dioxide for euthanasia, but I understand that it can cause some pain and distress prior to onset of consciousness. I suspect that it is better than many methods, but could be improved upon.	Yes		Overdose on anesthesia - particularly inhalant like isoflurane.	Can be more time consuming and more expensive, but still quite cost effective honestly. Not an area where costs should be cut.	Pentobarbital	Isoflurane	Perfusion					No		30-39	Female	Masters, doctorate, DVM, MD	Technician	Academic	Canada	Wild caught fish such as fathead minnows and sunfish - MS-222 and/or decapitation and pithing Bird eggs (3+ days prior to hatching)- Decapitation	Lack of workers (only one person who cares for animals and is research technician as well), small caging because we have to buy disposable cages		1
353	100	True	3	5	3	CO2 is known to be harsh on their pain receptors especially nose and throat. It also adds a high level of panic to their final moments, With current automatically setup systems I feel it is more a fast input of gas, where as the older systems allowed a gentle/low volume to be added until you could see by the breathing speed that they were unconscious and it could be raised, to reach death. The pr…	Yes		With mice, if done confidently, and correctly, cervical dislocation due to the speed to end point. If cranial damage is damaging to the needs of the cadaver, or considering larger species, then overdose of anaesthetic.	Cost and the old school 'we've always done it that way' mentality.	Carbon dioxide	Carbon dioxide	Cervical dislocation	Over 2 weeks of age	Chamber with gradually increasing concentration		Between 10 and 20%/min	No		40-49	Male	College or university	Technician	Academic	United Kingdom		24hr access that researchers have when animal staff are not present?	If you have any further questions@ r.pugh@ucl.ac.uk	-3
354	100	True	a very good thing 7	totally inappropriate 7	completely acceptable 7	When the flow rate are monitored and the levels of CO2 slowly increased the procedure is more humane than the alternative, inhalation gas overdose. CO2 slowly creates an hypoxic physiological state which causes loss of consciousness at which point a higher, lethal level of CO2 which would otherwise possibly cause painful acidic build up on the lungs and mucous membranes, will cause death. Inhalat…	No				Carbon dioxide	Carbon dioxide	Cervical dislocation	From birth	Chamber with gradually increasing concentration		Between 10 and 20%/min	No		40-49	Male	College or university	Technician	Academic	Canada	zebrafish/tropical fish- TMS or rapid placement into ice water; reptiles- sodium pent. or fridge followed by freezer; amphibians- TMS or fridge followed by freezer	compastion and care through all stages of life including in humane death/euthanasia, species specific knowledge of care and enrichment where appropriate.	no	3
355	100	True	5	5	5	If given at the correct L/min this should be painless and stress free. Some gases (smell) may stress out the animal more prior to the use of CO2	Maybe	pain free and stress free for the animal			Carbon dioxide	Isoflurane	Cervical dislocation	Over 4 weeks of age	Chamber with gradually increasing concentration		Don't know	No		18-29	Female	College or university	Technician	Other	Canada				1
356	100	True	neither good nor bad 4	neither appropriate nor inappropriate 4	6	When done properly it is an acceptable method of euthanasia, it is easily timed so short time points can be achieved.	Maybe	how it impacts blood chemistry, what if any are metabolites, is it short and fast acting, will it interfere with drugs already being measured in the system, does it change how much blood can be drawn from a cardiac puncture.			Carbon dioxide	Carbon dioxide	Bleeding	Over 4 weeks of age	Chamber with gradually increasing concentration		Between 20 and 30%/min	Yes	isoflurane for those animals not being used for time points or where it does not interfere with data collection	40-49	Female	College or university	Technician	Academic	Canada				2
357	100	True	5	3	5	For adult mice CO2 euthanasia is a necessary part of research colony management.	Maybe	How quickly is the animal incapacitated? Minimal stress/suffering is key.			Carbon dioxide	Carbon dioxide	Cervical dislocation	Over 4 weeks of age	Chamber with gradually increasing concentration		More than 40%/min	No		30-39	Female	College or university	Technician	Academic	Canada		Minimizing animal stress and suffering		3
358	100	True	3	5	3	prefer other methods but CO2 is an easier method than injectables, etc (we primary do isoflurane then CO2)	Yes		iso then CO2, some type of injectable drug thats easy for all techs (researchers, support staff, animal care technicians can easily do)	scavenging isoflurane/ cost of Iso	Isoflurane	Isoflurane	Cervical dislocation					No		30-39	Male	College or university	Animal care taker	Academic	Canada	na		no	-3
359	100	True	2	6	2	Evidence show that CO2 killing is not an Euthanasia as pain and anxiety are present at the time of killing induction. However the method is very convenient for "mass" killing and is emotionally more neutral (you press a button and you leave the room) than a chemical injection or by a mechanical technique.	Maybe	Keep the same ease of technique without pain, harm, fear or anxiety.			Carbon dioxide	Carbon dioxide	Cervical dislocation	From birth	Chamber with gradually increasing concentration		Between 20 and 30%/min	No		50+	Male	Masters, doctorate, DVM, MD	Management	Academic	Switzerland	rats	single housing		-6
360	100	True	5	2	5	Quick and effective if used correctly	Maybe	No pain, unnecessary handling of animals. Quick death			Isoflurane	Don't know	Don't know					No		40-49	Male	Masters, doctorate, DVM, MD	Other	Other	Other	I am not t a Laboratory/ research unit. I am a member of the Animal Ethics Committee representing the society.	Animals been treated with dignity and respect.	no	4
361	100	True	neither good nor bad 4	neither appropriate nor inappropriate 4	neither acceptable nor unacceptable 4	Acceptable if performed fear free	Maybe	Previous research results			Isoflurane	Isoflurane	Organ harvest					No		50+	Female	College or university	Technician	Pharma, CRO, private	Canada	No	Enrichment	No	0
362	100	True	6	2	5	If this is for CO2 only, then I do not think it is acceptable. Use of isoflurane to effect before administering CO2 is much more appropriate.	Yes		Pre-meds followed by chemical euthanasia is best for the animal but difficult if large numbers of animals are to be euthanized.	Health Canada exemption; specific training required; expensive.	Isoflurane	Isoflurane	Other					Yes	this would be the "perfect world" scenario for the animals	50+	Female	College or university	Other	Academic	Canada	Zebrafish can be euthanized quickly in ice water, followed by decapitation; salmonids and amphibians are euthanized with MS-222	euthanization; any study that would go beyond approved endpoints (not here, but perhaps other facilities)	I worked directly with lab animals for 7 years.....I'm now an ACC Coordinator	5
363	100	True	3	neither appropriate nor inappropriate 4	5	If done correctly using an appropriate rate and method of delivery, using carbon dioxide does not seem to be any more stressful than anesthesia	Yes		Injectables	control of the substance being injected and level of skill required by users to administer. Negative interaction or confounding results to the study parameters	Other	Other	Cervical dislocation					No		50+	Female	College or university	Technician	Academic	Canada	MS222 for aquatics	freedom from pain	We use isofluorane followed by carbon dioxide generally. Occasionally, Euthanyl.	0
364	100	True	neither good nor bad 4	neither appropriate nor inappropriate 4	5	I prefer other methods (conscious cervical dislocation, IP barbituate OD), however due to it's simplicity and being user friendly, I believe it has a place. If it came down to CO2 euth being properly done versus another technique (injection/dislocation) being performed by someone unskilled/ not confident, I would choose CO2	Yes		Conscious cervical dislocation	More difficult to become proficient at and can be more stressful for personnel to perform.	Carbon dioxide	Carbon dioxide	Cervical dislocation	Over 2 weeks of age	Chamber with gradually increasing concentration		Between 20 and 30%/min	No		30-39	Female	College or university	Technician	Academic	Canada				1
365	100	True	neither good nor bad 4	3	3	It is not a nice way to euthanize the rodents as I would assume it causes unnecessary stress prior to unconciousness, however I do prefer it do to it being safer than inhalant anesthetics.	Maybe	How the method would impact the animal prior to unconciousness.			Cervical dislocation	Carbon dioxide	Cervical dislocation	Over 4 weeks of age	Chamber with gradually increasing concentration		Between 20 and 30%/min	No		30-39	Female	College or university	Technician	Academic	Canada	Larger mammals, using pentobarbital.			0
366	100	True	neither good nor bad 4	totally appropriate 1	completely acceptable 7	When rodents are euthanized with CO2 correctly (50psi, less than 30% volume) they display the same behavior as rodents undergoing anesthetic induction with Isoflurane. In fact, in my anecdotal experience, mice typically display more aversion during anesthetic induction. In addition, as stated by the CCAC, an ideal agent for euthanasia presents the least possible risk to staff. The long-term effec…	Maybe	Data. Lots of data. (ie. Full studies, MRIs or other imaging of the brain during the procedure, vital signs during, video of, behavior testing, etc....)			Carbon dioxide	Carbon dioxide	Cervical dislocation	Over 2 weeks of age	Chamber with gradually increasing concentration		Between 20 and 30%/min	No		40-49	Female	College or university	Management	Academic	Canada		Environmental enrichment		6
367	100	True	2	2	2	CO2 is irritating to mucous membranes and therefore somewhat inhumane I my opinion.	Maybe	Is the method quick and painless to the animal? Is it easy to use and is it readily available or do you need a special license to buy and/or use it? Is it cost effective?			Carbon dioxide	Carbon dioxide	Bleeding	From birth	Prefilled chamber	6L		No		50+	Female	College or university	Technician	Hospital/clinic	Canada		Respect and empathy		-2
368	100	True	neither good nor bad 4	neither appropriate nor inappropriate 4	neither acceptable nor unacceptable 4	carbon dioxide should be used after the use of a general anesthetic so it is less traumatic to the mice.	Yes		The use of isoflurane as a general anesthetic before introduction of Co2 into the chamber is seemingly less traumatic. If you have to euthanize an animal I believe it should be as peaceful as possible.	none. All you need is an anesthetic machine, oxygen, isoflurane, Co2 an induction chamber and a little training and you're good to go.	Isoflurane	Isoflurane	Other					Yes	isolflurane before carbon dioxide	40-49	Female	College or university	Technician	Pharma, CRO, private	Canada		I consider all aspects of animal welfare to be important. Food/water/treats/enviromental enrichment/gentle handling/thourough health checks/limiting noise and light/ fresh cages/ compassion/ treatment. all of it.		0
369	100	True	2	5	2	If procedures were followed correctly I think that this form of euthanasia would be more appropriate but proper procedure is rarely followed in my experience. In the best interest of the animals I think this form of euthanasia should be discontinued.	Yes		sedation, deeply anesthetized followed by secondary method of euthanasia	time, money, may interfere with study	Isoflurane	Isoflurane	Cervical dislocation					No		40-49	Female	College or university	Management	Academic	Canada	rabbits- isoflurane followed by cardiac injection of euthanyl fish- MS222 followed by cervical dislocation or decapitation	housing, enrichment, lack of analgesics and appropriate monitoring in certain protocols		-5
370	100	True	3	5	3	This set of questions isn't worded very clear and is confusing- it could be read as asking whether the use of JUST CO2 is appropriate or any form of euthanasia that involves CO2 (for example, CO2 while under anesthesia) and so I think you are likely to get a bunch of unclear answers here.	Yes		putting them under anesthesia to surgical plane first when they are under anesthesia you could also inject a humane drug that results in euthanasia (but these usually are more likely to interfere with study results)	injectables may affect more organs than CO2 so it may interfere with study results	Other	Other	Decapitation					Yes	Isoflurane is delivered until animals reach surgical plane and then they are euthanized.	30-39	Female	Masters, doctorate, DVM, MD	Researcher	Pharma, CRO, private	Canada	large species such as farm animals are euthanized via injectable drug combinations which include sedatives	a lot of researchers and students do not receive sufficient training to be able to perform procedures properly and consistently. They don't know how to work within barrier conditions and frequently risk cross-contamination.	Quite a few of the questions for the first half of the survey weren't clear if they were asking about any euthanasia method that includes CO2 or whether you were asking about using CO2 just by itself. It didn't become apparent until near the end when you asked specifically about pre-treatments, and there was no way to go back to the previous pages to update my answers without having to re-start t…	-3
371	100	True	a very bad thing 1	totally inappropriate 7	completely unacceptable 1	Too much scientific peer reviewed evidence is available for rodents and humans that show it to be severely aversive. Alternatives exist, so there is no reason to use it. Arguments for using it because of impacts on data, need to be reevaluated and ACCs and governing bodies need to be much more critical of arguments for its use.	Yes		At the moment evidence for better methods is limited. Forms of sedation and anesthesia prior to CO2 are better e.g. isoflurane, however, if the research confirms that repeat exposure to isoflurane is equally bad, then that will be a problem since many rodents are anesthetized for a variety of procedures. Conscious euthanasia e.g. decapitation might be better if done with skilled handlers and if a…	Economics, convenience, efficiency and human safety are major reason for the benefits of CO2 euthanasia. Lack of appropriate scavenging is a problem for isoflurane use. Conscious euthanasia is not desirable for many people (they are uncomfortable doing it) and it requires extra training with potentially high risks to the welfare of animals if not done well. We need more research into a whole vari…	Isoflurane	Isoflurane	Bilateral pneumothorax					No		50+	Female	Masters, doctorate, DVM, MD	Veterinarian	Academic	Canada	Too many to write down	impacts of housing, husbandry and attitudes.		-9
372	100	True	neither good nor bad 4	3	5	Rodents seem more calm than using Isoflurane + CO2.	Maybe	not sure.			Isoflurane	Isoflurane	Perfusion					Don't know		50+	Female	College or university	Technician	Academic	Canada				2
373	100	True	neither good nor bad 4	3	5	Before euthanasia rodents should be first anesthetize with Sevofluren or Isoflurane	Yes		Before euthanasia rodents should be first anesthetize with Sevofluren or Isoflurane	generally there are none! Lack of knowledge or care of Lab personnel.	Other	Other	Cervical dislocation					Yes	Before euthanasia rodents are first anesthetize with Sevofluren	50+	Male	Masters, doctorate, DVM, MD	Researcher	Pharma, CRO, private	Canada	rodents	3R's and 5 freedoms.		2
374	100	True	3	5	3	I find watching them struggle before they die is somewhat horrible to watch. I understand that for mass euthanasia, this is more cost effective, but if it's only for a handful, there's other alternatives.	Maybe	- quick, relatively instantaneous. - animal is already sedated - animal does not struggle, and the process is as stress free as possible			Cervical dislocation	Don't know	Perfusion					Yes	All animals are either sedated with isoflurane, or with ketamine/xylazine cocktail. The latter used for all perfusions.	30-39	Female	College or university	Technician	Hospital/clinic	Canada	Both rabbits and pigs are sedated prior, then given euthanyl. If perfusing, they are heavily sedated with kx(for rabbits) and ketamine/atropine(for pigs).	Ensuring they feel minimal stress and pain.		-3
375	100	True	5	3	5	I believe it humane if done correctly at the correct flow rate, or if culling large numbers of mice-as per the UBC Guide of &gt; 45, they do not require prior anesthetization.	Yes		prior anesthetization with Iso	lack of proper scavenging systems, increasing the risk of exposure to humans. Money to implement safety systems	Carbon dioxide	Carbon dioxide	Cervical dislocation	From birth	Chamber with gradually increasing concentration		Don't know	Yes	Isoflorane	40-49	Female	High school	Technician	Other	Canada			for the methods of euthanasia, you should allow users to select more than one method of euthanasia. Co2 is the primary agent that euthanizes the animal, but most animals are induced with Iso prior to Co2 and cervical dislocation, therefore I feel my answers are not 100% truthful as it looks like Co2 euthanasia is the primary method of euthanasia, but this is only if culling large numbers of mice,…	3
376	100	True	a very bad thing 1	totally inappropriate 7	completely unacceptable 1	There is no solid evidence base that this method is humane; it has already been abandoned for the euthanasia of other mammalian species on similar grounds. Given the nature of how the method works, it is anticipated that it would cause a slow, distressing, and likely painful death.	Yes		Anaesthetic overdose Guillotene Cervical dislocation All of the above of course could lead to an inferior welfare situation to CO2 if not conducted well by appropriately trained personnel	Resistance to change Increased cost of alternative methods Perceived inferior nature of other methods with respect to effect on specific research data Concerns over human healthy and safety with use of alternative methods Lack of published manuscripts comparing the welfare of rodents between the various euthanasia methods - most probably because there is little support to conduct such studies (la…	Cervical dislocation	Carbon dioxide	Bleeding	Don't know	Prefilled chamber	Not sure - I don't perform this procedure but other colleagues do.		No		30-39	Female	Masters, doctorate, DVM, MD	Researcher	Academic	United Kingdom	Dog - anaesthetic overdose Sheep - anaesthetic overdose	Use of CO2 as a method of euthanasia. Lack of social wellbeing in individually housed animals. Tethering and lack of environmental stimulation (for certain experiments) leading to lack of freedom of expression of normal behaviour		-9
377	100	True	3	5	3	I think the use of carbon dioxide on its own is very distressful to the mice. It is difficult to watch them be euthanized in this way and they show signs of discomfort during the process.	Yes		I do feel that cervical dislocation is a faster and less distressful means of euthanasia. I also much prefer the use of an anesthetic agent prior to Carbon dioxide.	These methods become difficult due to time constraints and logistics when euthanizing a large number of mice at a time	Carbon dioxide	Carbon dioxide	Cervical dislocation	Over 2 weeks of age	Chamber with gradually increasing concentration		Between 30 and 40%/min	No		30-39	Female	College or university	Management	Hospital/clinic	Canada				-3
378	100	True	6	2	6	In skilled hands, I feel that euthanasia using carbon dioxide is less distressing even than using isoflurane aneasthesia prior to euthanasia. The trick is to allow in a very small flow of carbon dioxide, and continuing that until the rodent just starts to notice that something is amiss, and then, as soon as the rodent becomes alarmed, increase the flow rapidly so that it then loses consciousness …	Maybe	The thing with using isoflurane anaesthesia is that it is visibly distressing for the animals, similar to the distress caused by the moderate carbon dioxide flow typically used in euthansia protocols. So I'm not sure it's an improvement from the animal's point of view, it just avoids the risk of a premature overdose of carbon dioxide, which might be painful. The method I suggest (above) would req…			Other	Carbon dioxide	Organ harvest	From birth	Chamber with gradually increasing concentration		Between 20 and 30%/min	Yes	Isoflurane aneasthesia	50+	Non-binary	Masters, doctorate, DVM, MD	Animal care taker	Academic	Canada		Housing, specifically taking care to co-house animals to avoid isolation.	No.	6
379	100	True	neither good nor bad 4	2	5	As long as the settings on the machine are well calibrated and it’s done in the most stress free way possible	Maybe	Painless, stress free, safe?			Carbon dioxide	Carbon dioxide	Cervical dislocation	Over 4 weeks of age	Chamber with gradually increasing concentration		Don't know	No		30-39	Male	College or university	Technician	Other	Canada				3
380	100	True	neither good nor bad 4	neither appropriate nor inappropriate 4	neither acceptable nor unacceptable 4	What alternative is there ?	Yes		Lethal injection or maybe a sedative before	Problem (for person administrating it ) if accidental jabbing	Carbon dioxide	Carbon dioxide	Don't know	From birth	Chamber with gradually increasing concentration		Don't know	No		30-39	Female	High school	Other	Other	Canada		1. Providing them with a “cell mate” 2. Providing them with exercise 3. Killing them humanely		0
381	100	True	3	5	3	While doing research, the killing of animals are often unavoidable and a ballance between humane euthanize methods and data sampling requirements have to maintained.	Yes		Slow rising carbon dioxide exposure	availability and cost of euthanize chambers	Pentobarbital	Other	Organ harvest					Yes	Rodents are sedated with ketamine and chanazine IP prior to euthanasia	50+	Female	College or university	Management	Academic	Other	Larger mammals: sodium pentobarbitol IV			-3
382	100	True	neither good nor bad 4	neither appropriate nor inappropriate 4	5	The use of CO2 still makes the animal suffer even for a few minutes. There are faster alternatives to the use of CO2, but it is still the quickest and most commonly used method in our facility.	Yes		I personally prefer a quick cervical dislocation due to the fact that it does not prolong the suffering.	The main barrier I believe is the convenience that CO2 euthanasia provides to the staff.	Carbon dioxide	Carbon dioxide	Cervical dislocation	From birth	Chamber with gradually increasing concentration		Between 30 and 40%/min	No		30-39	Male	Masters, doctorate, DVM, MD	Veterinarian	Academic	Other	Xenopus spp.: MS222 Rabbit: pentobarbital	PIs/users disregard the 3Rs concept, particularly reduction. Several mice end up being euthanized because they are not needed. Some users breed the animals without really considering the exact number that they really need.	None at this point.	1
384	100	True	neither good nor bad 4	neither appropriate nor inappropriate 4	neither acceptable nor unacceptable 4	Necessary in certain cases in combination with other gasses	Yes		Using isoflurane before using CO2	costly and equimpment	Isoflurane	Carbon dioxide	Cervical dislocation	Over 4 weeks of age	Chamber with gradually increasing concentration		Don't know	No		40-49	Female	College or university	Other	Non-profit	Other				0
385	100	True	neither good nor bad 4	5	3	It is a form of suffocation and does not take effect immediately. It can be used, e.g. in conjunction with general anaesthesia, but should always be applied wisely to cause the least pain or discomfort.	Yes		Barbiturate overdose, general anaesthetic overdose, cervical dislocation, decapitation in conjunction with general anaesthetics.	Monetary constraints, infrastructure may not be suitable, need for professionally trained operator to apply method correctly, etc.	Isoflurane	Isoflurane	Decapitation					Yes	All animals are given general anaesthetig by Isofluorane immediately prior	50+	Male	Masters, doctorate, DVM, MD	Veterinarian	Academic	Other		Determining humane endpoint in experimentation	None	-2
386	100	True	3	neither appropriate nor inappropriate 4	3	I have some doubts about the humane-ness of using CO2, based on observations of rodents being killed in this way. However, I occasionally have to use this method because other methods would be less humane.	Yes		Cervical dislocation; i.p. overdose of anaesthetic (e.g. pentobarbitone), provided that an analgesic (e.g. intra-epicaine) is used in conjunction to minimise discomfort from the anaesthetic.	My job as a microbiologist is to examine mice as part of the health monitoring programme, for which I need blood samples, hence I use the overdose method most frequently. For people working in the animal units this method would take too much time and money. The advantage of using CO2 is that large numbers of animals can be euthanised quickly - which is not an argument to say that it should not be…	Don't know	Don't know	Don't know					Don't know		50+	Male	High school	Other	Non-profit	United Kingdom	Zebra fish: Aquased followed by decapitation as confirmation of death.	Th genetically modified nature of most of our animals.		-2
387	100	True	a very good thing 7	totally appropriate 1	completely acceptable 7	It's slow, silent and painless method of euthanasia.	No				Other	Carbon dioxide	Organ harvest	Over 4 weeks of age	Chamber with gradually increasing concentration		Less than 10%/min	No		40-49	Male	Masters, doctorate, DVM, MD	Management	Academic	Poland				9
388	100	True	neither good nor bad 4	3	5	Co2 euthanasia is not the quickest method and therfore, in my view, not the most humane method.	Yes		Cervical dislocation by a properly trained competent person	Training, competence, confidence, larger rodents not suitable	Cervical dislocation	Cervical dislocation	Don't know					No		50+	Female	Masters, doctorate, DVM, MD	Researcher	Academic	United Kingdom				2
389	100	True	3	3	neither acceptable nor unacceptable 4	We used carbon dioxide in our lab. Carbon dioxixe need at least 4 minutes to be effective and I am asking if the animal during this relatively long time doesn't feel anithing. For the researcher is not funny warching the mouse moving like a drunk. I cannot say if euthanizing with carbon dioxide is better of worse than the use of other methods. For me personally the view was disturbing. I don't ha…	Maybe	The level of pain and of fear/stress of the animal during the dead is important to identify a method as an improvement over carbon dioxide. If we can have another method with less pain and fear for the animal, it would be better than carbon dioxide.			Carbon dioxide	Carbon dioxide	Decapitation	Over 4 weeks of age	Chamber with gradually increasing concentration		Between 20 and 30%/min	No		18-29	Female	Masters, doctorate, DVM, MD	Researcher	Academic	Switzerland		The waste of animals that are breed but not used in the experiments should be reduced		0
390	100	True	6	2	6	Because os the stress caused I don't believe that carbon dioxide use as euthanasia method is the best one for rodents.	Maybe	Easiness, speed, caused stress			Cervical dislocation	Cervical dislocation	Other					No		40-49	Female	College or university	Management	Pharma, CRO, private	Spain				6
391	100	True	neither good nor bad 4	3	5	Used correctly carbon dioxide is a safe method to euthanize rodents. For those technologists who do not feel comfortable using a physical method it is a efficient way to end suffering for sick animals.	Yes		overdose of anaesthetic and dislocation are both more refined methods	There are no barriers in our facility to both of these methods. However our methods used will depend on what the reason for euthanasia is.	Cervical dislocation	Cervical dislocation	Other					No		50+	Female	High school	Management	Academic	United Kingdom	Zebra fish - overdose of anaesthesia. Large animals e.g. ferret/NHP - perfusion.	humane endpoint control for experimental animals.		2
392	100	True	a very bad thing 1	totally inappropriate 7	completely unacceptable 1	Although carbon dioxide allows for a large number of animals to be euthanised at once you can witness the distress these animals are under as the concentration increases. I personally think it is an out dated method which could easily be replaced with something similar such as Isoflurane.	Yes		As previously mentioned, an increasing concentration of Isoflurane followed by cervical dislocation would be a suitable method. This would obviously depend on the tissue / sample needs at the experiment end.	Cost Personal licence restrictions	Isoflurane	Don't know	Cervical dislocation					No		30-39	Female	College or university	Technician	Pharma, CRO, private	United Kingdom	Rabbits are administered dilute pentobarbital followed by an overdose of pentobarbital	Animals being aware of the procedures that they are undergoing		-9
393	100	True	5	5	5	For euthanizing larger groups of rodents there is currently not a feasible alternative that guarantees a humane death.	Maybe	Feasibility for larger groups of rodents, easy to apply for care takers that presently are the main users of CO2 for killing rodents - must be superior to CO2 (what measures shall we take to measure/proof that needs to be discussed and agreed on)			Decapitation	Carbon dioxide	Organ harvest	Over 4 weeks of age	Chamber with gradually increasing concentration		Between 10 and 20%/min	No		40-49	Female	Masters, doctorate, DVM, MD	Other	Academic	Switzerland	ice warter for zebrafish	husbandry		1
394	100	True	5	6	6	When many rodents are euthanized, carbon dioxide seems to be the only valid solution. In addition, other techniques have a restraint and/or invasive procedures that are not preferable for the welfare of the animal.	No				Cervical dislocation	Carbon dioxide	Bleeding	Over 4 weeks of age	Chamber with gradually increasing concentration		Between 10 and 20%/min	No		18-29	Male	Masters, doctorate, DVM, MD	Veterinarian	Academic	Switzerland				1
395	100	True	6	5	completely acceptable 7	It's acceptable only if done in the proper way, in which the flow rate is low so that the rodents are anesthetized by the CO2 before death.	Maybe	information regarding the stress of the animals			Carbon dioxide	Carbon dioxide	Cervical dislocation	From birth	Chamber with gradually increasing concentration		Between 20 and 30%/min	No		50+	Female	Masters, doctorate, DVM, MD	Veterinarian	Academic	Israel	pigs - deep anesthesia and then KCl or pentobarbital. Zebrafish - overdose of MS-222 in water	being held in groups, with the proper enrichment and care		4
396	100	True	neither good nor bad 4	3	5	neutral	Maybe	how quick it kills the animal			Pentobarbital	Pentobarbital	Cervical dislocation					Don't know		30-39	Female	Masters, doctorate, DVM, MD	Researcher	Academic	Other	Ruminants (cattle and sheep) - sedation followed by pentobarbitone followed by captive bolt Chickens - pentobarbitone and/or cervical dislocation Horses - sedation followed by pentobarbitone	ignorance by staff		2
397	100	True	6	totally appropriate 1	completely acceptable 7	I guess that carbon dioxide euthanasia for rodents is a good method but the procedure has to be carried out ensuring a displacing of the air inside the chamber with carbon dioxide and use flow rates that displace 10 to 30 percent of the container volume each minute. Novel automatic machinery could help to standardize this procedure and contribute to the refinement of the experimental technique.	Maybe	Having a cannulated rodent (i.v.) (e.g. under isoflurane anesthesia in surgical procedures or in-vivo imaging) the use penthobarbital by intravenous route could be in such cases better than CO2.			Carbon dioxide	Carbon dioxide	Cervical dislocation	Over 4 weeks of age	Chamber with gradually increasing concentration		Between 20 and 30%/min	No		40-49	Male	Masters, doctorate, DVM, MD	Veterinarian	Non-profit	Spain		Animal models that have to be euthanized due to their pathological phenotype or after surgical complications (human experimental end-points)		8
398	100	True	neither good nor bad 4	3	neither acceptable nor unacceptable 4	carbon dioxide euthanasia is stressfull for rodents and could not be use in lot of situations	Maybe	less stressfull for the rodents and not stressfull for the operator			Cervical dislocation	Carbon dioxide	Cervical dislocation	Over 2 weeks of age	Chamber with gradually increasing concentration		More than 40%/min	No		30-39	Female	Masters, doctorate, DVM, MD	Veterinarian	Academic	France				1
399	100	True	a very good thing 7	totally appropriate 1	completely acceptable 7	Slow fill required. Not on Neonates. Away from the other animals. No over crowding.	Yes		Overdosage of anesthesia	some studies doesnt want a chemical to be injected which could interfere with Kinetics/serum levels are not advisable to dilute the study outcome.	Carbon dioxide	Carbon dioxide	Cervical dislocation	Over 4 weeks of age	Chamber with gradually increasing concentration		Less than 10%/min	No		40-49	Male	Masters, doctorate, DVM, MD	Veterinarian	Government	Other				9
400	100	True	neither good nor bad 4	5	5	There are many instances where using CO2 is preferable over using other methods (cervical dislocation),such as when you have to euthanasize a large number of mice.	Yes		Cervical dislocation when euthanizing a small number of mice.	There are none. It's a preference of the person.	Carbon dioxide	Carbon dioxide	Cervical dislocation	Over 2 weeks of age	Chamber with gradually increasing concentration		Don't know	No		30-39	Male	College or university	Technician	Hospital/clinic	Canada				0
401	100	True	3	5	neither acceptable nor unacceptable 4	Not pleseant but better than most alternatives	Maybe	Less stress(suffication)			Carbon dioxide	Carbon dioxide	Other	From birth	Chamber with gradually increasing concentration		Between 10 and 20%/min	No		30-39	Male	Masters, doctorate, DVM, MD	Management	Academic	Turkey	rat, mouse CO2 Rabbit anesthesia overdose	Animal caretaker		-2
402	100	True	neither good nor bad 4	neither appropriate nor inappropriate 4	neither acceptable nor unacceptable 4	Whilst CO2 is known to be aversive, I feel that if it's performed correctly with a slow increase in concentration then the method, although not ideal, is acceptable. As flow rates etc can be altered on some euthanasia equipment it is however easy to perform the procedure inhumanely by increasing the concentration too quickly to speed up the process.	Yes		Isoflurane or a combination of CO2 and N2O	Isoflurane would require expenditure for waste gasses and have increased H&S implications, CO2 and N2O would prove fairly easy to implement	Carbon dioxide	Carbon dioxide	Cervical dislocation	Over 2 weeks of age	Chamber with gradually increasing concentration		Between 10 and 20%/min	No		40-49	Female	College or university	Management	Academic	United Kingdom	Zebra fish are euthanized by immersion in iced water	A good death, with as little suffering caused as humanly possible		0
403	100	True	3	3	3	It is a procedure that causes distress, even when the tank is filled gradually with CO2.	Yes		Xe and N2 gas. Or adding N2O to the CO2	The gasses can be quite expensive.	Cervical dislocation	Carbon dioxide	Decapitation	Over 4 weeks of age	Chamber with gradually increasing concentration		Between 10 and 20%/min	No		30-39	Male	Masters, doctorate, DVM, MD	Veterinarian	Pharma, CRO, private	Switzerland				-1
404	100	True	6	2	6	dislocation of neck with mice might be a better alternative, but only in small numbers	Maybe	literature on stress/pain levels			Cervical dislocation	Carbon dioxide	Bleeding	Over 4 weeks of age	Chamber with gradually increasing concentration		Between 20 and 30%/min	No		40-49	Female	Masters, doctorate, DVM, MD	Veterinarian	Academic	Netherlands	rabbits, pigs, sheep all by IV Pentobarbital injection			6
405	100	True	3	5	3	it's not the best method we have but it's the improved version of what we used to have.	Maybe	pain level during euthanasia, how fast they become unconscious			Carbon dioxide	Carbon dioxide	Cervical dislocation	Over 2 weeks of age	Chamber with gradually increasing concentration		Between 30 and 40%/min	No		30-39	Female	College or university	Technician	Non-profit	Canada		poor colony management		-3
406	100	True	6	2	6	It is the best way to euthanize a large group of rodents	Maybe	how quickly they work			Carbon dioxide	Carbon dioxide	Cervical dislocation	From birth	Chamber with gradually increasing concentration		Between 20 and 30%/min	No		40-49	Female	College or university	Technician	Non-profit	Canada		Study endpoints		6
407	100	True	neither good nor bad 4	neither appropriate nor inappropriate 4	neither acceptable nor unacceptable 4	Its use will depend upon the age, species and size of the rodent.	Yes		Anaesthetic overdose or sedating the rodent prior to carbon dioxide. This would help alleviate the distressing effects of the carbon dioxide being administered too fast (but should not be an excuse for permitting the speeding up of carbon dioxide administration)	Cost and experience of the operator.	Pentobarbital	Other	None					No		50+	Male	College or university	Researcher	Pharma, CRO, private	United Kingdom	Rabbits, Sheep, Pigs - all pentobarbitone	The general stress level experienced by each animal as a consequence of any unusual event whether that is an experimental procedure, euthanasia or husbandry technique (including change of staff)	It is essential that the animals stress level is as low as possible prior to euthanasia. Heightened adrenalin levels prolongs euthanasia and requires higher doses of drug.	0
408	100	True	neither good nor bad 4	3	5	Personally, I would only perform it when dealing with large groups of animals. The performance of cervical dislocation on large amounts of animals might be a stressor for the animal caretaker. Carbon dioxide is a good alternative at that point. Also for researchers that do not feel confident performing cervical dislocation, I prefer them to use carbon dioxide.	Maybe	How long does it take, what is the expected stress level for the animal, what is the expected stress-level for the performer, how confident and how 'handy' is the performer			Cervical dislocation	Carbon dioxide	Other	Over 2 weeks of age	Chamber with gradually increasing concentration		Between 30 and 40%/min	No		18-29	Female	Masters, doctorate, DVM, MD	Veterinarian	Academic	Belgium	Pigs are sedated and then euthanized with T61 - rabbits receive an overdose of pentobarbital	noise	Some research groups prefer to anesthesize animals with isoflurane before performing cervical dislocation - other groups give an overdose of ketamine/xylazine or pentobarbital	2
409	100	True	neither good nor bad 4	5	5	there are more humane forms of euthanasia	Yes		Isoflurane followed by CO2	cost of vaporiser	Carbon dioxide	Carbon dioxide	None	Over 4 weeks of age	Chamber with gradually increasing concentration		Between 20 and 30%/min	Yes	all animals are exposed to isoflurane prior to CO2	40-49	Male	College or university	Technician	Academic	Canada	Fish - MS 222	Enrichment ( ability to express instinctive behaviors / stress free environments	N/A	0
410	100	True	3	neither appropriate nor inappropriate 4	neither acceptable nor unacceptable 4	I believe that as the work we do using live animals is so important we should strive to make the deaths of those animals as quick and pain free as possible. Killing animals also has an impact on those carrying it out and it can be upsetting both at the time and long term, this should also be taken into account. Many people do not choose physical methods of euthanasia as they would find it too ups…	Yes		Other gasses should be tested I. E. Carbon monoxide Nitrogen	Safety for the user.	Carbon dioxide	Cervical dislocation	Cervical dislocation	Over 4 weeks of age	Chamber with gradually increasing concentration		Don't know	No		40-49	Male	College or university	Technician	Academic	United Kingdom		Noise from IVC’s,	I think drugs etc that have used animals in testing or development should have a statement on the packaging so people know and respect the sacrifice made.	-1
411	100	True	6	neither appropriate nor inappropriate 4	5	When giving Iso. anesthesia before euthanizing with CO2, it takes longer for them to die..	Yes		Isoflurane/O2 gas overdose	Cost of using the Isoflurane	Isoflurane	Isoflurane	Other					No		40-49	Female	College or university	Technician	Academic	Canada	Medaka fish- MS222 with sodium bicarb and decap. Xenopus- MS222 with Sodium Bicarb. and pithing. Bats - Isoflurane gas anesthestic/CO2 and cervical dislocation	Students and PI's feeling they know more than they do when it comes to the Wefare of the research model.		3
412	100	True	2	neither appropriate nor inappropriate 4	3	I don't like this method because I have the feeling that the main time mice are in suffering	Yes		cervical dislocation for adult decapitation for the pups	people are often affraid by these two technics	Carbon dioxide	Carbon dioxide	Cervical dislocation	Over 4 weeks of age	Chamber with gradually increasing concentration		Don't know	No		40-49	Female	Masters, doctorate, DVM, MD	Technician	Academic	France				-3
413	100	True	6	totally inappropriate 7	completely acceptable 7	accessible, easy to administer,	Yes		iso overdose	Cost, training,	Carbon dioxide	Carbon dioxide	None	Over 2 weeks of age	Chamber with gradually increasing concentration		Don't know	No		40-49	Female	College or university	Management	Academic	Canada		improper post procedure/post-op monitoring & care		2
414	100	True	5	neither appropriate nor inappropriate 4	neither acceptable nor unacceptable 4	Useful when doing bulk euthanasia, but not my go to method.	Yes		cervical dislocation	training enough staff correctly	Cervical dislocation	Cervical dislocation	Other					No		18-29	Female	College or university	Technician	Academic	United Kingdom		correct PPE use		1
415	100	True	6	2	6	I do not like euthanizing animals, however when it is needed using carbon dioxide is an acceptable method. It renders the animal unconscious and is a humane, easy, cost effective method.	No				Carbon dioxide	Carbon dioxide	None	Over 2 weeks of age	Chamber with gradually increasing concentration		Between 20 and 30%/min	No		40-49	Female	Masters, doctorate, DVM, MD	Animal care taker	Academic	Canada				6
416	100	True	a very bad thing 1	6	2	I believe that if carbon dioxide is going to be used to euthanize rodents the animals should be given a pre-med of some sort first. From my experience euthanizing animals with CO2 I feel as they feel not only very stressed but I believe that it is uncomforting to them and painful to breathe in and smell. I recall a lot of them rubbing they're faces and looking very uneasy. ( epically the new born…	Yes		Isoflurane overdose.	No barriers.	Isoflurane	Isoflurane	Cervical dislocation					Yes	I selected the wrong answer. Though they are always put under anesthetic	18-29	Female	College or university	Technician	Government	Canada	Isoflurane followed by cervical dislocation, or an injection of euthanol.	Being monitored properly to ensure that no animal is enduring any unnecessary suffering. Also making sure that the animals are always getting the best care/husbandry that they deserve.		-7
417	100	True	neither good nor bad 4	neither appropriate nor inappropriate 4	neither acceptable nor unacceptable 4	Your questions are vague and unclear. Are you referring to the use of carbon dioxide solely? or in conjunction with another agent?	Maybe	The impact of another agent on the level of pain and distress the animal will be ungoing during the procedure/process and duration of said.			Isoflurane	Other	Other					No		50+	Female	College or university	Management	Pharma, CRO, private	Canada		Staff, technicians and researchers are key to ensuring that the animals under our/their care are receiving the best possible care minimizing pain and distress every step of the way	No	0
418	100	True	a very good thing 7	totally appropriate 1	completely acceptable 7	They deserve to die, why not a good death.	Maybe	The agitation of the rodents before they die and while they are diying.			Concussion	Don't know	Decapitation					Yes	All animals are provided midazolam 2 h before euthanasia	18-29	Non-binary	College or university	Researcher	Academic	Spain				9
419	100	True	5	neither appropriate nor inappropriate 4	5	To my point of view, the appropriateness depends on the external parameters surrounding the euthanasia (lightness, noise, presence of other animals, attitude of the staff, behaviour of the animal).	Yes		Overdose of anaesthesic with prior sedation	Cost of drugs	Other	Other	Other					Don't know		30-39	Female	Masters, doctorate, DVM, MD	Other	Pharma, CRO, private	France	We use only non human primates. The only regularly method is the overdose of anaesthesic.	Housing and the impact of procedures on the animals (stress)	We do not have rodents so please do not not consider my answers regarding how we euthanize rodents in my facility (there was no answer "not applicable")	2
420	100	True	5	3	5	carbon dioxide can be ok if done in the home cage as this should not be as stressful as placing the animal in a strange container to be culled	Maybe	quick and not stressful			Carbon dioxide	Carbon dioxide	Cervical dislocation	Over 2 weeks of age	Chamber with gradually increasing concentration		Less than 10%/min	No		50+	Male	High school	Technician	Academic	United Kingdom				3
421	100	True	neither good nor bad 4	neither appropriate nor inappropriate 4	neither acceptable nor unacceptable 4	It would be good to have something that could be proved to be better for animal welfare, yet still acceptably simple for users.	Yes		Cervical dislocation, *when competently performed", is likely to be extremely quick.	There are issues when training people to get them to the required level of competence. Carbon dioxide euthanasia, on the other hand, is less technologically challenging and is easily taught.	Cervical dislocation	Carbon dioxide	Perfusion	Over 4 weeks of age	Chamber with gradually increasing concentration		Between 10 and 20%/min	No		50+	Male	Masters, doctorate, DVM, MD	Management	Academic	United Kingdom	Xenopus; killed by immersion in a suitable anaesthetic solution	Environmental conditions, cage enrichment, handling		0
422	100	True	6	6	6	I believe carbon dioxide for euthanasia to currently be our best option. It is relatively inexpensive and appears when done properly to have minimum suffering. I hope moving forwards that we will continue to better our euthanasia options.	Maybe	Post euthanasia stress hormone results, as well as heart rate readings during euthanasia are helpful in determining level of stress in the animal during euthanasia as per my current awareness			Cervical dislocation	Carbon dioxide	Cervical dislocation	Over 2 weeks of age	Chamber with gradually increasing concentration		Don't know	No		30-39	Female	College or university	Technician	Academic	Canada		Euthanasia and husbandry		2
423	100	True	5	3	6	Presently, cervical dislocation for small numer of rodents, wheres for large number of animls there are presently no better alternatives	Maybe	comparable preference studies together with proof that the new method is as quick as carbondioxide			Cervical dislocation	Carbon dioxide	Cervical dislocation	Over 4 weeks of age	Chamber with gradually increasing concentration		Don't know	No		50+	Male	Masters, doctorate, DVM, MD	Management	Pharma, CRO, private	Denmark				4
424	100	True	5	6	6	I believe it is the most humane matter for euthanasia for rodents.	No				Carbon dioxide	Carbon dioxide	Cervical dislocation	Over 4 weeks of age	Chamber with gradually increasing concentration		Between 10 and 20%/min	Yes	isoflaurane	40-49	Female	College or university	Animal care taker	Academic	Canada		A stressfree environment		1
425	100	True	neither good nor bad 4	neither appropriate nor inappropriate 4	5	A relatively fast method of euthanizing large numbers of rodents. Can also be used as a secondary method of euthanasia (i.e. to confirm death).	Yes		Overdosing with isoflurane followed by carbon dioxide as a secondary method.	Time (takes longer) and cost (isoflurane is more expensive than carbon dioxide).	Isoflurane	Don't know	Cervical dislocation					No		40-49	Female	Masters, doctorate, DVM, MD	Veterinarian	Government	Canada	Large animals: IM Sedative (e.g. ketamine/xylazine) followed by IV pentobarbital.	Smooth euthanasia is important. Avoidable stress at any point in an animal's lifespan is detrimental.		1
426	100	True	neither good nor bad 4	5	5	I view euthanasia using carbon dioxide as a humane way to euthanize the animals, but I am sure there are other ways that can be better	Maybe	I would need to know the difference in suffering (if there is any suffering) which has less suffering and which is the quickest and most effectiveness			Don't know	Carbon dioxide	Cervical dislocation	Over 2 weeks of age	Chamber with gradually increasing concentration		Don't know	No		18-29	Female	High school	Technician	Government	Canada	N\A	N/A	N/A	0
427	100	True	5	2	5	most practical	No				Carbon dioxide	Carbon dioxide	Cervical dislocation	From birth	Chamber with gradually increasing concentration		Between 20 and 30%/min	No		50+	Male	College or university	Management	Academic	Canada				4
428	100	True	5	2	6	my only concern with euthanasia by carbon dioxide is if whether this method is distressing for the animal (are they aware they are dying?). Also, whether it should be acceptable to euthanize more then one animal in the same cage at the same time as it may also be distressing for a rodent to witness another rodent dying.	Maybe	From a different method I would need to know if this method was considered humane, pain free, and stress free for the animal to identify if it was an improvement over the carbon dioxide method. I admit this would be hard to evaluate.			Carbon dioxide	Carbon dioxide	Cervical dislocation	Over 2 weeks of age	Chamber with gradually increasing concentration		Don't know	No		18-29	Female	College or university	Animal care taker	Academic	Canada		i strive to ensure the animals i look after have the 5 freedoms of animal welfare. however, freedom from pain, injury, or disease may not always be accomplished due to the research that is being done with the animal.		5
429	100	True	neither good nor bad 4	neither appropriate nor inappropriate 4	neither acceptable nor unacceptable 4	Provided that it is combined with a CCAC approved secondary method of euthanasia, the use of Carbon dioxide is both appropriate and acceptable.	Maybe	I would need to know whether it is more or less painful and/or causes more or less distress that carbon dioxide.			Carbon dioxide	Carbon dioxide	Cervical dislocation	Over 2 weeks of age	Chamber with gradually increasing concentration		Between 10 and 20%/min	No		30-39	Male	College or university	Management	Academic	Canada	Rats are euthanized with CO2 and bilateral thoracotomy.	Proper training and oversight of research and animal care staff.		0
431	100	True	6	totally appropriate 1	completely acceptable 7	efficient, practical, and acceptable animal welfare when used appropriately. AVMA recommendations do not promote acceptable animal welfare.	Maybe	animal welfare and safety			Carbon dioxide	Carbon dioxide	Cervical dislocation	From birth	Chamber with gradually increasing concentration		More than 40%/min	No		50+	Male	Masters, doctorate, DVM, MD	Veterinarian	Pharma, CRO, private	United States of America	pentobarbital product--rabbits	survival technical procedures performed, euthanasia, personnel competency	Change AVMA recommendations to incorporate current science regarding the use of carbon dioxide for euthanasia of rodents	8
432	100	True	5	totally appropriate 1	6	The euthanasia at least seems not painful	No				Carbon dioxide	Carbon dioxide	Cervical dislocation	Over 4 weeks of age	Chamber with gradually increasing concentration		Between 10 and 20%/min	No		30-39	Female	Masters, doctorate, DVM, MD	Technician	Academic	Finland	rabbits, pigs	environmental conditions		6
433	100	True	5	totally appropriate 1	6	Providing the actual recommendations for use of carbon dioxide are thoroughly follow and controlled, and performed by trained technical staff, I believe using carbon dioxide is a humane way to euthanize rodents. Big effort should be pursued to make sure the technique is done appropriately, even when big numbers of animals have to be euthanized at the same time.	Maybe	studies to improve euthanasia methods have to be supported and funded, and published, including those that did not end up with a positive outcome.			Carbon dioxide	Carbon dioxide	Other	Over 4 weeks of age	Chamber with gradually increasing concentration		Between 10 and 20%/min	No		50+	Female	Masters, doctorate, DVM, MD	Researcher	Pharma, CRO, private	Switzerland	-	always make sure technical staff are appropriately handling the animals an show empathy towards animal suffering		6
434	100	True	5	3	5	The using of carbon dioxide as an euthanasia method is painful and stressful for rodents but when we use slow flow we can decrease its adverse effects.	Maybe	How the method is used and what are the costs.			Don't know	Carbon dioxide	Other	Over 2 weeks of age	Chamber with gradually increasing concentration		Between 10 and 20%/min	No		40-49	Female	Masters, doctorate, DVM, MD	Management	Academic	Finland	We don't have other species.	People who don't care about the current regulations.	No.	3
435	100	True	a very bad thing 1	totally appropriate 1	completely unacceptable 1	Because of the high stress that you observe when the smell of C02 enter the gaz chamber	Yes		Pentobarbital	Because its cost and take time, and the researchers prefers to "look away" while the mice or rat dies in the gaz chamber	Carbon dioxide	Carbon dioxide	Cervical dislocation	Over 2 weeks of age	Chamber with gradually increasing concentration		Don't know	No		50+	Female	High school	Other	Government	Switzerland			I m working in the "ethical" side of the animal experimentation	-3
436	100	True	neither good nor bad 4	3	5	We use CO2 euthanasia as standard for our experiments. It is cleaner for taking thymic samples than cervical dislocation (where we find you get bleeding in the chest cavity) and allow us to take a cardiac bleed post euthanasia. It is simpler for the staff when small numbers of animals are involved.	Maybe	The effect on the animals physiology and the ease of the method.			Carbon dioxide	Cervical dislocation	Cervical dislocation	Over 4 weeks of age	Chamber with gradually increasing concentration		Between 10 and 20%/min	No		40-49	Female	Masters, doctorate, DVM, MD	Researcher	Academic	United Kingdom				2
437	100	True	5	3	completely acceptable 7	Providing C02 is supplied at the correct flow rate there are minimal signs of distress in the animals. I believe that the mice show more distress in the induction of inhalation anaesthesia (isoflurane).	Yes		cervical dislocation (carried out by a suitably competent operator)	Not always suitable for the experimental needs	Cervical dislocation	Cervical dislocation	Organ harvest					No		40-49	Male	College or university	Management	Academic	United Kingdom				5
438	100	True	neither good nor bad 4	neither appropriate nor inappropriate 4	neither acceptable nor unacceptable 4	CO2 euthanasia is appropriate and acceptable when rodents are under anesthesia (before awakening). Otherwise, when cervical dislocation is not done well (I have seen horrible and painful things), I guess CO2 euthanasia is better, but it may be better to use system allowing animals to be kept in their cage (no stressful handling, same environment).	Maybe	No stress, no pain Anaesthetics overdose may be painless but is quite expensive			Cervical dislocation	Cervical dislocation	Bleeding					No		30-39	Female	Masters, doctorate, DVM, MD	Researcher	Academic	United Kingdom				0
439	100	True	6	2	2	I believe using CO2 is the kindest way of dealing with a unavoidable problem	No				Carbon dioxide	Carbon dioxide	Cervical dislocation	Over 4 weeks of age	Chamber with gradually increasing concentration		Don't know	No		18-29	Male	College or university	Technician	Academic	United Kingdom				2
440	100	True	neither good nor bad 4	3	5	It is convenient to euthanise numerous rodents It is "gore-free" Because it is considered to induce a rapid loss of consciousness when used correctly, it is a method that is considered to reduce suffering. But, in a very anthropomorphic feeling, I do not like seeing animals gasping like they do in CO2 and I perceive anaesthetic overdose as a more "peaceful" way to euthanise a rodent. But I apprec…	Yes		Anaesthetic overdose	Cost is higher, it is time consuming and increase staff exposure to potentially hazardous substances	Cervical dislocation	Carbon dioxide	Cervical dislocation	Don't know	Chamber with gradually increasing concentration		Don't know	No		30-39	Female	Masters, doctorate, DVM, MD	Researcher	Academic	United Kingdom	no	In general i believe our facility is very good but if I have to raise a welfare concern, I would say some people undertrained to perform some procedures, and this potentially results in added unnecessary suffering		2
441	100	True	5	neither appropriate nor inappropriate 4	neither acceptable nor unacceptable 4	It can be a good system if used correctly and monitored carefully. However there are a lot of variations in sensitivity to the gas and flow rates need to be adjusted accordingly. The use of automatic systems does not allow for the fine tuning for more sensitive strains and encourages people to "fire & Forget" so they start the system and then walk away, it is too easy for them to not monitor thro…	Yes		cervical dislocation is a simple method that does not require any resources just good technique. It is perhaps harder to learn as each individual needs time to process and possibly have an ethical debate with themselves to be able to do this effectively, but when done well it is extremely quick, there is no variation required for different strains of the same species. It can be done just as well …	People are the main barriers to using this technique well - it is not suitable for all species and does like C02 come with limitations due to size of operator, animal to be culled and skill. But people often react badly to it. feeling squeamish or thinking that they will get bitten whilst they do it, which leads to poor technique and them possibly getting bitten.	Carbon dioxide	Cervical dislocation	Cervical dislocation	Over 4 weeks of age	Chamber with gradually increasing concentration		Less than 10%/min	No		40-49	Female	College or university	Management	Academic	United Kingdom		Time pressure - feeling that you have to rush to complete a day's work. - glad it is not all the time.		1
442	100	True	2	6	2	In my opinion asphyxiation is not a humane way for the animal to die.	Yes		Either quick cervical dislocation in awake mice, or after terminal anaesthesia with isoflurane would be my preferred methods	These are the methods we use - we do not use CO2.	Isoflurane	Cervical dislocation	Cervical dislocation					No		50+	Female	Masters, doctorate, DVM, MD	Researcher	Academic	United Kingdom				-6
443	100	True	neither good nor bad 4	5	6	It is acceptable, but also I regard it as a lazy practice. It is particularly used by people who are uncomfortable with neck dislocation, i.e. to be further removed from the act of killing. If we believe that dislocation of the neck is the optimal method of killing, we should be using it.	Yes		Dislocation of the neck. Overdose of anaesthetic agent.	Some scientists do not like to kill via neck dislocation because they are squeamish. Overdose of anaesthetic agent would be slightly more expensive and require slightly more skill.	Cervical dislocation	Cervical dislocation	Bleeding					No		18-29	Male	Masters, doctorate, DVM, MD	Researcher	Academic	United Kingdom		Off-target effects of genome editing & models of induced carcinogenesis	In terms of humanely killing animals, it should be speed that is prioritised. Also, we shouldn't use methods like CO2 just because they are more convenient or less distasteful for staff members. Finally, better care and working environment should be provided for animal technicians who often spend most of their working day in underground facilities with little natural light. It is unacceptable tha…	1
444	100	True	3	neither appropriate nor inappropriate 4	5	CO2 should only be used in limited circumstances - either if required for tissue samples or if training somebody an an alternative technique e.g. cervical dislocation. Even in a rising concentration, it does appear that mice react adversely to it.	Yes		Cervical dislocation. This is fast and causes minimal pain and discomfort to the animal.	Cervical dislocation is widely used at my place of work and preferred over CO2.	Cervical dislocation	Cervical dislocation	Other					No		40-49	Female	College or university	Management	Non-profit	United Kingdom	Zebrafish and xenopus laevis - overdose of anaesthetic (liquid form, replaces water). Followed by decapitation Ferrets - overdose of anaesthetic (injection) followed by exanguination	Humane end points		0
445	100	True	3	5	neither acceptable nor unacceptable 4	I feel like I can see the animals are aware of whats going on, they get nervous and it takes a while so I'm personally not a fan of this method	Yes		cervical dislocation, overdose of anaesthetic	I guess people don't like doing the cervical dislocation because they are then "actively" killing the animal rather than putting it into a box and walking away so they find it easier.	Cervical dislocation	Carbon dioxide	Organ harvest	Don't know	Chamber with gradually increasing concentration		Don't know	No		18-29	Female	Masters, doctorate, DVM, MD	Researcher	Academic	United Kingdom	na	big enough cages with stimulating environment	no	-2
446	100	True	2	5	5	if the rodents are not totally anesthetized before, the suffering that the animals showed when inhaling carbon dioxide, even at progressively increased concentrations, is painful for it and for the researcher. Sometimes the animals loss blood by the natural orifices and its attitude, jumping, tumbling, shows the level of distress and agony	Yes		overdose of injectable/inhalatory anesthesia and 1) cervical dislocation, 2) intracardiac or intravenous KCl 3) decapitation	this methods are not appropriate for a large amount of animals, they are time expending	Cervical dislocation	Cervical dislocation	Other					Yes	all animals in our facilities should be previously anesthetized	40-49	Female	Masters, doctorate, DVM, MD	Management	Non-profit	Spain	rabbits and pigs, overdose of anesthesia and/or KCl	stress		-2
447	100	True	a very good thing 7	totally appropriate 1	completely acceptable 7	The most acceptable and painless method for euthanizing rodents.	Maybe	Cervical dislocation			Carbon dioxide	Carbon dioxide	Cervical dislocation	Over 4 weeks of age	Chamber with gradually increasing concentration		Between 10 and 20%/min	No		18-29	Male	Masters, doctorate, DVM, MD	Researcher	Academic	United Kingdom		Researcher welfare		9
449	100	True	neither good nor bad 4	totally appropriate 1	completely acceptable 7	I believe it to be a humane way of euthanizing an animal in a laboratory setting. Alternatives like lethal injections are not more humane and often interfer with experiments.	No				Carbon dioxide	Carbon dioxide	Cervical dislocation	Over 2 weeks of age	Chamber with gradually increasing concentration		Between 20 and 30%/min	No		30-39	Female	Masters, doctorate, DVM, MD	Researcher	Academic	United Kingdom				6
450	100	True	neither good nor bad 4	5	5	While acceptable the procedure does visibly panic the animal prior to euthanasia. There are much more efficient methods available that prevent/minimise any suffering on the part of the animal, something I feel carbon dioxide euthanasia does fail to achieve.	Yes		Cervical dislocation	Training to ensure the technique is done correctly. Any mistake could fail to euthanise the animal and cause undue suffering	Cervical dislocation	Cervical dislocation	Don't know					No		18-29	Male	College or university	Researcher	Academic	United Kingdom				0
451	100	True	2	3	3	It is difficult to know whether animals actually feel pain or are anxious. The animas casp and and may feel they are sufficated.	No				Carbon dioxide	Carbon dioxide	Decapitation	Over 2 weeks of age	Chamber with gradually increasing concentration		Don't know	No		40-49	Male	Masters, doctorate, DVM, MD	Researcher	Academic	Finland				-2
452	100	True	3	5	3	n/a	Maybe	the method should be not painful at all			Carbon dioxide	Cervical dislocation	Cervical dislocation	Over 2 weeks of age	Chamber with gradually increasing concentration		Less than 10%/min	No		40-49	Male	Masters, doctorate, DVM, MD	Researcher	Non-profit	Switzerland	n/a			-3
453	100	True	2	6	2	Why do you need animals, after all ?!?	Maybe	Scientific literature			Pentobarbital	Decapitation	Cervical dislocation					Don't know		50+	Male	Masters, doctorate, DVM, MD	Other	Other	Switzerland	.	.	This questionnaire is ridiculous	-6
454	100	True	3	3	3	Given the duration elapsing before aspiration I do not think CO2 is the ideal method for rodent euthanasia.	Yes		Transferring rodents to a saturated (100%) N2 environment results in death within less than a minute (see Park et al. 2017 Science 311: 307-311).	Do do not see any.	Isoflurane	Isoflurane	Decapitation					No		40-49	Female	Masters, doctorate, DVM, MD	Researcher	Academic	Other	NA	Quality of life		-1
455	100	True	5	totally appropriate 1	6	it is acceptable though some studies permit cervical dislocation	No				Carbon dioxide	Carbon dioxide	Cervical dislocation	Over 4 weeks of age	Prefilled chamber	2.0		No		40-49	Female	College or university	Technician	Hospital/clinic	Canada	n/a	overcrowding cages	n/a	6
456	100	True	3	5	6	According to the current knowledge about the effects of CO2, depending on the method and equipment used, its use causes at least mild or moderate suffering for a short time before losing consciousness, and at worst it may even cause severe suffering for a brief time. On the other hand it is easy and safe for the performer and suitable for mass euthanasia with small rodents, and minimises handling…	Yes		- Modifying CO2 euthanasia by preanesthesia. Euthanasia by anesthetic agents. (Whether these are actually improvements, depends on the drugs used, administration method and the proficiency of the handler.) - Proficiently performed neck dislocation. This is in my opinion the most humane euthanasia method for mice currently.	Impracticality for mass euthanasia. Availability of equipment for using inhalation anesthetics. Technical proficiency required for neck dislocation, and emotional effects of using a mechanical method (killing by own hand).	Carbon dioxide	Carbon dioxide	Cervical dislocation	Over 2 weeks of age	Chamber with gradually increasing concentration		Between 10 and 20%/min	No		50+	Male	Masters, doctorate, DVM, MD	Veterinarian	Academic	Finland	Pigs and sheep: penthobarbital IV	The suffering of animals in moderate or severe class experiments, especially after procedures that lead to some mortality; e.g. heart infarction surgery and experimental autoimmune encephalitis.	Elaborations for previous multiple-choice questions: We use 20 % increase in CO2 concentration /min. CO2 is used with mice and rats over 7-10 days of age.	0
457	100	True	6	6	6	If done correctly without causing stress, cow is a humane and acceptable way of euthanasia	Maybe	Effects on the animals being euthanized, pain levels, stress levels, complexity of method, health risks to the person using the drugs, cost,time involved, availability, qualifications needed to perform, licenses involved, accountability			Carbon dioxide	Carbon dioxide	Cervical dislocation	Over 4 weeks of age	Chamber with gradually increasing concentration		Don't know	No		40-49	Female	College or university	Technician	Academic	Canada	M22	Better emphasis on end points and education on recognizing endpoints to improve welfare		2
458	100	True	6	2	6	It is a non invasive way to euthanize rodents opposed to cervical dislocation.	Maybe	Something not invasive (ex. cervical dislocation) and can be done for multiple rodents			Carbon dioxide	Carbon dioxide	Cervical dislocation	Over 4 weeks of age	Chamber with gradually increasing concentration		Between 20 and 30%/min	No		18-29	Female	College or university	Animal care taker	Academic	Canada				6
459	100	True	5	2	6	Although cervical dislocation is a quick method sometimes it is not always suitable. for example the brain may need to be collected and could be damaged during dislocation, the animal may have sores around the neck and could cause pain prior to death if using cervical dislocation which could be prevented if placed in a CO2 chamber.	No				Carbon dioxide	Cervical dislocation	Bleeding	Over 2 weeks of age	Chamber with gradually increasing concentration		Between 10 and 20%/min	No		18-29	Female	College or university	Technician	Academic	United Kingdom				5
460	100	True	a very good thing 7	neither appropriate nor inappropriate 4	completely acceptable 7	it is a quick way to euthanize rodents if it is done properly	Yes		Guillotine, cervical disolcation	cost and not in our approved method. not all scientist will agree to use it	Carbon dioxide	Carbon dioxide	Cervical dislocation	Over 4 weeks of age	Chamber with gradually increasing concentration		Don't know	No		40-49	Female	Masters, doctorate, DVM, MD	Researcher	Non-profit	United Kingdom				6
461	100	True	neither good nor bad 4	neither appropriate nor inappropriate 4	5	It is not a nice thing to do but it is sometimes necessary due to injured animals where cervial discolcation is not possible, for tissue collection where and injectable euthanasia is not possibleas it may have a possible affect on tissue collection.	Yes		cervical dislocation, overdose of anaesthesia	N/A	Cervical dislocation	Cervical dislocation	Other					No		30-39	Male	College or university	Animal care taker	Government	United Kingdom		single housed animals due to them being social species	a secondary method should always be used whether that is rigor mortis of exsanguination	1
462	100	True	6	5	completely acceptable 7	Slower death	Yes		Cervical dislocation	neck injury or tissue collection	Cervical dislocation	Cervical dislocation	Other					No		30-39	Female	College or university	Animal care taker	Government	United Kingdom				4
463	100	True	neither good nor bad 4	3	5	If anesthetic is used prior to the c02 and the animal is unconscious I feel it it is ok.	Yes		IP injection of lidocaine and euthanyl.	Number of animals to be euthanized at one time.	Pentobarbital	Pentobarbital	Decapitation					No		40-49	Female	College or university	Technician	Academic	Canada	zebrafish	Humane treatment . Proper environment enrichment	n/a	2
464	100	True	3	3	3	takes too long to work	Yes		nembutal	costs, effect of product on results (neuro)	Cervical dislocation	Carbon dioxide	Cervical dislocation	Don't know	Prefilled chamber	/		No		18-29	Female	Masters, doctorate, DVM, MD	Researcher	Academic	Belgium		lack of proper training of researchers		-1
465	100	True	3	3	3	It is better in my opinion to do nek dislocation	Maybe	protocol			Cervical dislocation	Decapitation	Other					No		18-29	Female	College or university	Technician	Academic	Belgium	no	good housing and professional work skills by the person who handles the mice		-1
466	100	True	neither good nor bad 4	3	6	it is an acceptable method, if larger numbers of animals (mice) have to be euthanised. But I'm not convinced that it is always the best method. Neck dislocation may be more humane for mice if performed by an experienced and well trained person. Carbon dioxide is not suitable at all for neonates. So it cannot be generalised as the method to use for rodents. For rats it think this is the one of mos…	Maybe	use on neonates, use on pregant animals, effect on stress levels of animals, speed, effectiveness, levels of pain			Cervical dislocation	Carbon dioxide	Cervical dislocation	Over 2 weeks of age	Chamber with gradually increasing concentration		Don't know	No		50+	Female	Masters, doctorate, DVM, MD	Researcher	Academic	Belgium		role of ethical committee and animal welfare board, role of attending veterinarian		3
467	100	True	neither good nor bad 4	6	6	I think that the laboratory animal community has worked to refine the use of CO2 (prefilled chamber vs. gradual fill, CO2/O2 combinations, alternative gases such as argon, pre-anesthesia with volataile anesthetics, not pooling cages of incompatible animals, etc.). My preference is to keep the animals in their home cage and use a gradual CO2 fill. The animals appear minimally agitated and seem to …	Maybe	Cost, ease of use, safety/minimal distress for personnel and minimal impact on research findings (i.e. tissue damage) in terms of operator requirements. For the animal - rapid loss of consciousness, evidence of minimal pain or distress and reliable death.			Carbon dioxide	Carbon dioxide	Decapitation	From birth	Chamber with gradually increasing concentration		Don't know	Yes	We use a euthanasia chamber where isoflurane is administered before 100% CO2 is introduced to the chamber. It is a gradual fill in that room air is displaced over a set period , but this is not measured or introduced gradually, nor is a calibrated vaporizer used. Additionally, it appears that the carrier gas for the isoflurane is 100% CO2. Not sure how this lines up with current CCAC guidelines -…	50+	Female	College or university	Technician	Academic	Canada	N/A	Phenotypic characterization of the "whole animal" in GM strains; researchers often focus only on the specific mutation their lab is interested in and fail to address other deleterious phenotypes that may occur. Because it is not an intended outcome, this is not captured in the protocol approval process, nor is it reported in the literature.		0
468	100	True	6	2	completely acceptable 7	If you perform it with right protocol and equipment, it is acceptable	Maybe	A method that include sedation/anethesia before euthanasia			Carbon dioxide	Carbon dioxide	Cervical dislocation	Over 4 weeks of age	Chamber with gradually increasing concentration		Less than 10%/min	No		50+	Female	Masters, doctorate, DVM, MD	Veterinarian	Other	Spain		environmental conditions, management by researchers		7
469	100	True	5	6	completely acceptable 7	My answers reflect CO2 use with anesthetic first then carbon dioxide. NEVER by itself.	Yes		Deep Anesthetic + cervical dislocation	Dont know	Carbon dioxide	Carbon dioxide	Cervical dislocation	Over 4 weeks of age	Chamber with gradually increasing concentration		More than 40%/min	Yes	Isoflurane	40-49	Female	College or university	Technician	Pharma, CRO, private	Canada	N/A	N/A	No	2
470	100	True	6	6	6	Carbon dioxide euthanasia requires appropriate training to ensure it is done correctly and humanely, safety controls to prevent worker exposure, guidelines in place for when it is appropriate to use and appropriate measures in place to ensure it has been effective. A procedure should be in place in case of failure to euthanize so that animals do not regain consciousness or experience pain.	Maybe	effectiveness in a timely manner, limitations of when it can or can not be utilized, safety for worker including physical safety and mental/emotional safety, cost effectiveness, easily accessible, ease of use and implementation, reliable, easy to effectively train staff on procedure			Carbon dioxide	Carbon dioxide	Cervical dislocation	Over 4 weeks of age	Prefilled chamber	do not know		No		50+	Female	College or university	Technician	Academic	Canada		humane and timely care		2
471	100	True	5	neither appropriate nor inappropriate 4	5	Effective and fast way of CO2 euthanasia. Very important to use the proper CO2 flow rate in depends of the size of cage or induction chamber size. Using CO2 is less toxic for humans.	Maybe	scientific research			Carbon dioxide	Carbon dioxide	Cervical dislocation	From birth	Chamber with gradually increasing concentration		Between 20 and 30%/min	No		50+	Female	College or university	Technician	Academic	Canada	mice	determine sick animals and humane endpoints in animl. First aid or euthanasia in time		2
472	100	True	3	3	neither acceptable nor unacceptable 4	Most efficient when large numbers require culling for colony management for example but personally prefer euthanyl or similar if the mouse is sick or stressed already.	Yes		Injectable pentobarbital IP mixed 50/50 with lidocaine. After injecting, place mouse back in home cage until death is confirmed.	If more than a couple of mice need to be culled, this is time consuming. Requires training and proper technique to administer correctly. Pentobarbital is a controlled substance.	Carbon dioxide	Carbon dioxide	Bleeding	Over 2 weeks of age	Chamber with gradually increasing concentration		Don't know	Yes	Animals are anesthetized with isoflurane (carrier gas is CO2) before straight CO2 is given.	18-29	Female	College or university	Animal care taker	Academic	Canada		Undue stress/suffering.		0
473	100	True	a very good thing 7	totally appropriate 1	completely acceptable 7	C02 euthanasia is quick method that when done properly does not cause stress to the animal. Importantly, for many studies an animal may be needed to be euthanized to keep all tissues intact (cervical dislocation can damage tissue samples).	Maybe	is it better for the animal, more economical, safer for the handler and is it easy to do?			Carbon dioxide	Cervical dislocation	Bleeding	Over 4 weeks of age	Chamber with gradually increasing concentration		Between 10 and 20%/min	No		30-39	Male	Masters, doctorate, DVM, MD	Researcher	Academic	United Kingdom		want to ensure all animals are being treated as humanely as possible	nope	9
474	100	True	5	3	5	physical methods are not pleasant for the staff pharmacological methods prohibit the use of carcasses for feeding carnivores	Maybe	method which causes no residues in carcasses, method which requires touching/less touching animals (stress!)			Pentobarbital	Carbon dioxide	Bleeding	Over 4 weeks of age	Chamber with gradually increasing concentration		Between 20 and 30%/min	No		50+	Male	Masters, doctorate, DVM, MD	Veterinarian	Pharma, CRO, private	Germany				3
475	100	True	neither good nor bad 4	neither appropriate nor inappropriate 4	neither acceptable nor unacceptable 4	Until now there is no real alternative to CO2 unfortunately..the discomfort depends also of the way it is administered..There is still no valid , all comprising study done yet. IACLAM has carried out a systematic review on over 300 papers on CO2 ( Pat Turner et al) and only 61 were valid according to the criteria and based on these no hard conclusions could be drawn.. The only good conclusion is …	No				Carbon dioxide	Carbon dioxide	Decapitation	Over 2 weeks of age	Chamber with gradually increasing concentration		Between 20 and 30%/min	No		50+	Female	Masters, doctorate, DVM, MD	Veterinarian	Academic	Netherlands		housing, euthanasia		0
476	100	True	5	5	5	In my opinion CO2 is not the most ideal method but there is a level of practicality to using it especially when large numbers of rodents need to be euthanized. I must be used as per a slow fill SOP.	Yes		IP barbiturate overdose diluted with lidocaine Cervical dislocation by a skilled/trained person.	the largest barrier is time constraint for euthanizing large numbers of rodents. The physical method my be difficult and stressful for certain individuals.	Carbon dioxide	Carbon dioxide	Perfusion	From birth	Chamber with gradually increasing concentration		Between 10 and 20%/min	No		50+	Female	Masters, doctorate, DVM, MD	Veterinarian	Academic	Canada	rabbits - barbiturate/cats - barbiturate/fish - aquatic drug overdose/frogs - aquatic drug overdose	Minimal stress and pain		1
477	100	True	6	2	6	Animals rendered quickly painlessly into an unconscious state. Seems to cause minimal stress on animal and person using this method.	No				Carbon dioxide	Carbon dioxide	None	Over 2 weeks of age	Chamber with gradually increasing concentration		Between 20 and 30%/min	No		40-49	Female	College or university	Technician	Academic	Canada	Peking Duck - pentobarbital overdose	proper humane care and enrichment of the animals		6
478	100	True	2	5	3	The use of carbon dioxide as a means of euthanasia is generally distressing for rodents. In the first instance, it most frequently requires removing them from the home cage and placing them in an unfamiliar environment, commonly with unfamiliar conspecifics. Some set ups allow for homecage carbon dioxide euthanasia, which is preferable to the use of a chamber, however can be impractical if a larg…	Yes		Cervical dislocation by a competent individual	Training and competency is a barrier in implementing cervical dislocation as it appears to carry more emotional weight than use of carbon dioxide and also requires skill.	Carbon dioxide	Cervical dislocation	Bleeding	Over 4 weeks of age	Chamber with gradually increasing concentration		Don't know	No		18-29	Female	Masters, doctorate, DVM, MD	Technician	Academic	United Kingdom				-4
479	100	True	neither good nor bad 4	neither appropriate nor inappropriate 4	5	If done properly it can be very quick and effective. Adding isoflourane I find seems to increase anxiety	Maybe	Less stress quick and easy to administer			Carbon dioxide	Carbon dioxide	Cervical dislocation	Over 2 weeks of age	Chamber with gradually increasing concentration		Don't know	No		40-49	Female	College or university	Technician	Academic	Canada				1
480	100	True	6	2	6	good for large amounts of rodents	Yes		under anestisia	expensive in labor for large groups of rodents	Carbon dioxide	Carbon dioxide	Cervical dislocation	From birth	Chamber with gradually increasing concentration		Between 10 and 20%/min	No		30-39	Male	Masters, doctorate, DVM, MD	Veterinarian	Academic	Israel				6
481	100	True	neither good nor bad 4	neither appropriate nor inappropriate 4	neither acceptable nor unacceptable 4	If correctly performed with appropriate gas flows/ species, unconsciousness appears to set on before asphixia and death. Appropriate gas flow is different in mice and rats	Yes		Injection anesthesia followed by second technique	animal numbers (time and personnel effort) stress at injection is an alibi.... than we should stop with in vivo research	Carbon dioxide	Carbon dioxide	Organ harvest	Over 2 weeks of age	Chamber with gradually increasing concentration		Between 20 and 30%/min	No		50+	Female	Masters, doctorate, DVM, MD	Management	Academic	Switzerland	rodents with CO2, or under anesthesia (pentobarbital, inhalation, XK) followed by second technique rabbits with pentobarbital IV followed second technique	non compliance and insufficient education (skills to perform required techniques in experiments)	so far there is NO scientific evidence that CO2 is best /worse than other techniques for euthanasia	0
482	100	True	5	neither appropriate nor inappropriate 4	5	I am not a fan of watching an animal agonal breathe. I prefer cervical dislocation but I recognize this method is not the best choice in every situation, especially with large numbers	Maybe	comparison of effects on the animal- pain level etc.			Carbon dioxide	Carbon dioxide	Cervical dislocation	Over 4 weeks of age	Chamber with gradually increasing concentration		Don't know	No		50+	Female	College or university	Technician	Academic	Canada				2
483	100	True	3	5	3	Carbon dioxide euthanasia causes stress to the rodent. It is not fast method to euthanase the rodent.	Yes		Cervical dislocation, if performed well. Due to it's fast method, the rodents stress is minimized.	It is already an accepted method in laboratories.	Isoflurane	Carbon dioxide	Cervical dislocation	Over 4 weeks of age	Chamber with gradually increasing concentration		Don't know	No		18-29	Male	Masters, doctorate, DVM, MD	Researcher	Academic	Belgium	N/A	No concerns in my facility.	No.	-3
484	100	True	5	2	5	NA	Maybe	certainty of death without stress, disconfort or pain			Carbon dioxide	Cervical dislocation	Cervical dislocation	Over 2 weeks of age	Chamber with gradually increasing concentration		Between 20 and 30%/min	No		40-49	Female	Masters, doctorate, DVM, MD	Veterinarian	Non-profit	France				4
485	100	True	neither good nor bad 4	totally appropriate 1	completely acceptable 7	Cheap, easy to use, fast	Maybe	-			Carbon dioxide	Carbon dioxide	Decapitation	Over 2 weeks of age	Chamber with gradually increasing concentration		Don't know	No		50+	Female	Masters, doctorate, DVM, MD	Researcher	Pharma, CRO, private	Finland	bleeding	-		6
486	100	True	5	3	3	This is not the fastest method to euthanize a rodent. Animals may suffer a while if not done properly.	Yes		neck dislocation	none	Cervical dislocation	Carbon dioxide	Decapitation	Over 4 weeks of age	Chamber with gradually increasing concentration		Don't know	No		40-49	Female	Masters, doctorate, DVM, MD	Researcher	Academic	Belgium		clean and enriched housing conditions		1
487	100	True	3	3	3	I feel that using CO2 separates the technician from the process of euthanizing a rodent and therefore feels better for the technician, however that doesn't mean it is good for the animal. I accidently took a breath in whilst decanting dry ice and felt a horrible burning sensation. If this is what animals experience then I don't want to use it.	Yes		Cervical dislocation, overdose of anaesthetic (injection or inhalation).	Perhaps cost of the anaesthetic.	Cervical dislocation	Cervical dislocation	Bleeding					No		30-39	Female	College or university	Researcher	Pharma, CRO, private	United Kingdom		compassion towards the animals we treat		-1
488	100	True	5	5	5	It is convenient when you need to euthanize large groups of animals, by comparison to cervical dislocation, but I always question myself about the distress caused by this method.	Yes		cervical dislocation is more immediate to me, but it is less convenient when euthanizing large groups of animals	none	Carbon dioxide	Don't know	Cervical dislocation	Don't know	Chamber with gradually increasing concentration		Don't know	No		30-39	Female	Masters, doctorate, DVM, MD	Researcher	Academic	United Kingdom				1
489	100	True	5	2	6	Respecting the rate of progressive introduction of CO2, the cage density... this is an ethically acceptable method for group sacrifice, limiting human intervention and stress for the rodents.	Maybe	Does this new method improuve the degree of stress and pain for rodents, and is it practical for the manipulators?			Isoflurane	Carbon dioxide	Organ harvest	Over 4 weeks of age	Chamber with gradually increasing concentration		More than 40%/min	No		40-49	Female	Masters, doctorate, DVM, MD	Veterinarian	Hospital/clinic	Switzerland		Choice of Euthanasia method, identification method, daily health check, limit end point on experiements		5
490	100	True	3	5	neither acceptable nor unacceptable 4	It appears to be distressing to the animals. It also may be problematic for tissue/sample collection	Yes		Inhalation anesthesia overdose and cervical dislocation	Anesthesia machine setup and machine availability	Cervical dislocation	Cervical dislocation	Bleeding					No		30-39	Female	Masters, doctorate, DVM, MD	Researcher	Pharma, CRO, private	United Kingdom		minimal experience/minimal ability to identify clinical signs of animal discomfort/distress e.g. in orthotopic tumour models		-2
491	100	True	a very good thing 7	totally appropriate 1	completely acceptable 7	No pain and quick	Maybe	Quicker and less pain			Carbon dioxide	Carbon dioxide	Cervical dislocation	Don't know	Chamber with gradually increasing concentration		Don't know	No		18-29	Male	Masters, doctorate, DVM, MD	Researcher	Academic	Spain				9
492	100	True	5	6	6	I do not know any better euthanasia way for rodents	No				Carbon dioxide	Carbon dioxide	Cervical dislocation	Over 2 weeks of age	Chamber with gradually increasing concentration		Don't know	No		50+	Male	Masters, doctorate, DVM, MD	Technician	Academic	Spain				1
493	100	True	neither good nor bad 4	neither appropriate nor inappropriate 4	neither acceptable nor unacceptable 4	according to me there are more mouse-friendly ways for killing mice	Maybe	levels of disstress			Cervical dislocation	Carbon dioxide	Other	Over 4 weeks of age	Chamber with gradually increasing concentration		Don't know	Don't know		30-39	Female	Masters, doctorate, DVM, MD	Researcher	Academic	Belgium		agression amongst cagemates		0
494	100	True	5	5	5	Currently discussed alternative do still have their drawbacks and do not consistently show advantages or less constraint for rodent compared to state of the art use of CO2. As long as there are no clear advantages over CO2 and feasibility for large animal numbers is resolved it seems to make not much sense to replace "one necessary evil" by another one.	Maybe	time of onset; effects on animal prior to reaching consciousness, i.e. excitation, fear; operator safety; feasibility & technical solutions for use in large institutions (large animal numbers); costs			Carbon dioxide	Carbon dioxide	Organ harvest	Over 4 weeks of age	Chamber with gradually increasing concentration		Between 20 and 30%/min	No		50+	Female	Masters, doctorate, DVM, MD	Veterinarian	Academic	Switzerland		challenge of costs & resources, impacting e.g. refinement of housing; pressure to provide results on the level researchers		1
495	100	True	neither good nor bad 4	3	5	An acceptable method (when done well), but there are probably more appropriate methods for routine euthanasia.	Yes		Cervical dislocation Ideally following induction of general anaesthesia (e.g. with isoflurane)	Requires skill and staff willing to perform this technique.	Carbon dioxide	Cervical dislocation	Cervical dislocation	Don't know	Chamber with gradually increasing concentration		Don't know	No		30-39	Male	Masters, doctorate, DVM, MD	Researcher	Academic	United Kingdom	pigs, sheep - pentobarbital overdose	freedom from pain, distress		2
496	100	True	a very good thing 7	totally appropriate 1	completely acceptable 7	When you gradually increase the carbon dioxide, the animals loses consciousness before it reach the painfull concentration of 40%	Maybe	painlevel			Cervical dislocation	Carbon dioxide	Cervical dislocation	Over 2 weeks of age	Don't know			Don't know		50+	Female	High school	Technician	Academic	Belgium	NA	painlevel		9
497	100	True	6	2	6	I have euthanized rodents using anaesthetic overdose (both inhaled and injectable) as well as mechanical methods (cervical dislocation, thoracic compression) and well-managed used of carbon dioxide followed by a secondary method (such as cutting the diaphragm) works well. Carbon dioxide exposure induces rapid death with minimal struggle and apparent distress to the animals, and can be carried out…	Maybe	That it rapidly and effectively induced death with minimal distress to the animal, was safe for the person carrying out the procedure, and was of a reasonable cost (financially sustainable).			Other	Carbon dioxide	Bilateral pneumothorax	Over 2 weeks of age	Chamber with gradually increasing concentration		Don't know	No		30-39	Female	Masters, doctorate, DVM, MD	Veterinarian	Academic	Canada	Zebra fish are euthanized with TMS in a water bath. Woodchucks and swine are given an overdose of pentobarbital under sedation or gas anaesthesia. Critically ill or injured rodents are also euthanized with pentobarbital (IP or intracardiac).	Compliance with humane endpoints of experimental animals.	We use a "Smartbox" euthanasia system for CO2 based rodent euthanasia.	6
498	100	True	3	5	5	I feel the process takes to long. The process can be very slow based on certain health conditions.	Yes		I feel the gold standard would be an overdose of anaesthesia.	Money	Carbon dioxide	Carbon dioxide	Cervical dislocation	Over 2 weeks of age	Chamber with gradually increasing concentration		More than 40%/min	No		18-29	Female	College or university	Technician	Academic	Canada	N/A	lack of enrichment		-1
499	100	True	neither good nor bad 4	neither appropriate nor inappropriate 4	5	It is easy and safe to use and seems to be not stressful for rodents if the CO2 flow is well controlled.	Maybe	easy to use safe not stressful at all for the animal affordable cost			Carbon dioxide	Carbon dioxide	Organ harvest	Over 2 weeks of age	Chamber with gradually increasing concentration		Between 20 and 30%/min	No		40-49	Male	Masters, doctorate, DVM, MD	Management	Academic	Switzerland		housing space, enrichment and experimental methodology used in project		1
500	100	True	neither good nor bad 4	5	neither acceptable nor unacceptable 4	It is easy to perform on multiple animals in a cage and you need minimal technical skills to be able to perform it. With that said I do feel bad performing it. It is said that drowning in water is one of the worst ways to die. CO2 is basically drowning without air. Sure eventually they become unconscious prior to dying but I would think the process would be very scary/stressful before it came to …	Yes		Conscious cervical dislocation on mice. It is quick and not painful although it may take a little longer to perform on cages with multiple mice. Unfortunately this cannot be performed on rats. Gas anesthetic until the animal is in surgical plane then exsanguination is preferred for me with these larger rodent species.	Technical skills that take longer to learn. Cost/time for each individual animal.	Carbon dioxide	Carbon dioxide	Cervical dislocation	Over 2 weeks of age	Chamber with gradually increasing concentration		Between 10 and 20%/min	No		18-29	Female	College or university	Technician	Academic	Canada	Pekin Duck - Sedation with Dexdormator/Ketamine. IP Euthansol into Liver. Rabbits - Sedation with Dexdormator/Torbugesic/Ketamine. Gas anesthetic to surgical plane. Exsanguination. Pigs - Sedation, Gas anesthetic, Euthansol	Pain/Stress or discomfort		-1
501	100	True	2	6	2	It’s time consuming when performing on large numbers of animals and it appears not very humane to the animal by their behaviour when going down.	Yes		Anesthetic overdose	Researchers need tissues free of chemical contaminants	Carbon dioxide	Isoflurane	Cervical dislocation	Over 4 weeks of age	Chamber with gradually increasing concentration		Between 10 and 20%/min	No		40-49	Female	College or university	Animal care taker	Academic	Canada	Fish MS221	Consistent compassionate care	Over breeding of animals that are not needed.	-6
502	100	True	2	5	3	When used as the sole means of euthanasia on an awake animal, carbon dioxide causes irritation of mucous membranes and causes the sensation of suffocation. I have read a number of studies that indicate that animals are averse to carbon dioxide, so where possible, I prefer to anesthetize with isoflurane before euthanizing with carbon dioxide. However, carbon dioxide euthanasia is quick and is the …	Yes		Please see previous response. I prefer to anesthetize before using carbon dioxide whenever possible, but carbon dioxide is appropriate in some circumstances	Some studies have very legitimate reasons why carbon dioxide euthanasia is required, so each procedure room is equipped with carbon dioxide lines, which make it very easy and accessible. Properly training (and retraining) animal users and explaining why CO2 is not appropriate unless they have approval can sometimes be a barrier. People use it because it is easy without realizing why they shouldn'…	Isoflurane	Isoflurane	Other					No		30-39	Female	Masters, doctorate, DVM, MD	Animal care taker	Academic	Canada	zebrafish and other aquatics are euthanized by MS222	lack of stimulation		-4
503	100	True	2	6	2	It is not an ideal method for euthanasia in general terms. It should only be considered when personnel implementing this technique are properly trained and when there are valid reasons indicated in specific study requirements.	Yes		Anaethetic agents: euthanyl, overdose of inhalant such as isoflurane	There may be indications for sample/tissue collection that these agents would compromise the samples being collected. Personnel may not be trained in the use of these agents or not have access to them.	Pentobarbital	Don't know	Perfusion					Yes	animals are masked with isoflurane	50+	Female	College or university	Technician	Government	Canada	n/a	Training of personnel, pain management, study design		-6
504	100	True	neither good nor bad 4	neither appropriate nor inappropriate 4	neither acceptable nor unacceptable 4	it is fairly quick and economical	No				Carbon dioxide	Carbon dioxide	Cervical dislocation	From birth	Prefilled chamber	70%		No		40-49	Female	College or university	Technician	Academic	Canada		over breeding		0
505	100	True	5	3	5	In proper use it is still conditionally acceptable	Yes		Using a gas anesthesia first before CO2	Cost	Other	Other	Cervical dislocation					No		40-49	Male	College or university	Management	Academic	Canada	Guppies - TMS	Proper training of users		3
506	100	True	neither good nor bad 4	neither appropriate nor inappropriate 4	neither acceptable nor unacceptable 4	My response for all three of these questions is in the middle (4). I believe that the use of Carbon Dioxide to euthanize rodents can be acceptable IF an anesthetic gas (ie. Isoflurane) is used first to deeply anesthetize the animal before placing them into a CO2 chamber.	Maybe	- chemical vs physical - readily available - ease of use/training involved - age/species of animal - rapidly provide unconsciousness/death - painless? - stressful?			Isoflurane	Isoflurane	Cervical dislocation					No		18-29	Female	College or university	Technician	Academic	Canada	MS222- aquatic species			0
507	100	True	2	6	2	I feel for adult animals it is unacceptable/inappropriate, however, I find it acceptable to neonates (less than 2ays old)	Yes		-Deep gas anesthesia followed by cervical dislocation. - Injectable euthanyl	-Some people are not comfortable/confident in performing cervical dislocation - if tissue collections are required post-mortem, euthanyl may cause tissue damage	Pentobarbital	Pentobarbital	Cervical dislocation					Yes	Animals would be pre-medicated 20-30 minutes prior to injection with euthanizing agent	40-49	Female	College or university	Technician	Government	Canada	Many of our animals are euthanized via exsanguination.	Clinical symptom assesments		-6
508	100	True	neither good nor bad 4	neither appropriate nor inappropriate 4	neither acceptable nor unacceptable 4	I would like to see it a quicker death with carbon dioxide.	Maybe	Know more options.			Carbon dioxide	Carbon dioxide	Cervical dislocation	From birth	Chamber with gradually increasing concentration		Less than 10%/min	No		30-39	Female	High school	Animal care taker	Government	Canada				0
509	100	True	neither good nor bad 4	3	5	Slow compared to cervical neck dislocation though less dependent on technician/researchers' skills	Yes		For mice: cervical neck dislocation	Needs proper training of everyone that has to use this method.	Cervical dislocation	Carbon dioxide	None	Don't know	Chamber with gradually increasing concentration		Don't know	No		30-39	Female	Masters, doctorate, DVM, MD	Researcher	Academic	Belgium	NA	Daily check up, at least two animals/cage, no retro-orbital bleeding without sedation	/	2
510	100	True	5	5	5	If done properly distress is minimal	Maybe	Time to unconsciousness Amount of pain or distress. Practicality for large numbers of animals			Carbon dioxide	Carbon dioxide	Cervical dislocation	Over 4 weeks of age	Chamber with gradually increasing concentration		Between 10 and 20%/min	No		50+	Male	High school	Management	Academic	Canada	Rabbits iso. frogs pithing. reptiles decapitation followed by complete maceration of brain			1
511	100	True	5	5	5	I have euthanized using CO2 only and using isoflurane and then CO2. I have found CO2 only to appear quite humane PROVIDED flow rate is appropriate. Using iso and CO2 appears humane too, but seems to cause more stress if the animals have been exposed to isoflurane previously.	Maybe	I am not sure of alternatives - would need to have suggested alternatives and study data to support that it is more humane (while remaining cost and time efficient)			Carbon dioxide	Carbon dioxide	Cervical dislocation	Over 4 weeks of age	Chamber with gradually increasing concentration		More than 40%/min	Yes	isoflurane is administered to render the animals unconscious prior to filling the chamber with CO2	40-49	Female	High school	Management	Academic	Canada		I feel our main objective is to adequately minimize/eliminate pain and suffering in the animals		1
512	100	True	a very good thing 7	neither appropriate nor inappropriate 4	6	-	No				Carbon dioxide	Carbon dioxide	Cervical dislocation	Over 4 weeks of age	Chamber with gradually increasing concentration		Don't know	No		40-49	Female	Masters, doctorate, DVM, MD	Veterinarian	Academic	Slovenia			see Directive 2010/63 EU - there are permited methods of euthanasia	5
513	100	True	a very bad thing 1	totally inappropriate 7	completely unacceptable 1	Causes discomfort, is highly aversive and has the potential to compromise target tissues (e.g. cellular hypoxia).	Yes		Rapid overdose of an anaesthetic agent suitable for the species and size/life stage of the animal.	Established culture (i.e. "We've always done it that way")	Isoflurane	Cervical dislocation	Cervical dislocation					No		30-39	Male	College or university	Management	Pharma, CRO, private	United Kingdom				-9
514	100	True	neither good nor bad 4	3	5	the better using is a sleeping phasis with CO2/O2 before euthanasia wirh only CO2	Yes		dislocation, terminal blood sample	time loosing	Cervical dislocation	Carbon dioxide	Cervical dislocation	Over 4 weeks of age	Chamber with gradually increasing concentration		Between 10 and 20%/min	No		30-39	Female	College or university	Management	Pharma, CRO, private	France	NHP/dogs =&gt; IV	technician		2
515	100	True	neither good nor bad 4	3	5	If carried out correctly it’s relatively ok. However, I fear that many people are not carrying out the procedure appropriately and therefore can be very distressing to rodents.	Maybe	Time to produce either death or unconsciousness. Stress levels to rodents undergoing the procedure.			Carbon dioxide	Carbon dioxide	Cervical dislocation	Over 2 weeks of age	Chamber with gradually increasing concentration		Don't know	No		50+	Male	College or university	Other	Other	United Kingdom				2
526	100	True	5	2	completely acceptable 7	Not the perfect way to euthanize, but at the moment it is one of the best ways.	Yes		Cervical dislocation of mice and small rats.	Not applicable for larger rodents. Emotionally and physically more strain on the animal caretaker, when euthanizing a large number of animals.	Carbon dioxide	Don't know	Cervical dislocation	Over 4 weeks of age	Chamber with gradually increasing concentration		Between 20 and 30%/min	No		40-49	Female	Masters, doctorate, DVM, MD	Veterinarian	Pharma, CRO, private	Denmark		Disease models, where animals occasionally can be found dead, when we should have spotted the ill animal before and euthanized.		6
527	100	True	neither good nor bad 4	3	5	When I began research, it was possible to use cervical dislocation to euthanize the rodent. it seems, I said it seems, that it was more rapid and less painfull for the animal.	Maybe	No pain for the animal (if possible) Fast and easy process.			Carbon dioxide	Carbon dioxide	Decapitation	Over 4 weeks of age	Chamber with gradually increasing concentration		Don't know	No		40-49	Male	Masters, doctorate, DVM, MD	Management	Hospital/clinic	Switzerland				2
531	100	True	6	2	6	In combination with an O2 mix in the first minutes (till animals lose consciousness) a good way to euthanize rodents.	Yes		Cervical dislocation	With a large amount of animals not practical. Can only be performed by skilled people. Rats are more difficult.	Carbon dioxide	Carbon dioxide	Cervical dislocation	Over 4 weeks of age	Chamber with gradually increasing concentration		Don't know	No		40-49	Male	College or university	Management	Academic	Netherlands		educated and well informed staff		6
586	100	True	3	5	3	It would be scary and unpleasant to be in a situation where you cannot get enough oxygen and are aware that you're struggling to breathe. I have been told that the rodents pass out before these symptoms are experienced. I don't know whether this is actually true or not. If it is not true or cannot be proven concretely, carbon dioxide would have to be considered a distressing method of euthanasia.…	Yes		Cervical dislocation. Overdose of anaesthetic.	We use improved methods in our company. Barriers for others may include training/competence with cervical dislocation and access to materials for overdose of anaesthetic.	Cervical dislocation	Cervical dislocation	Bleeding					No		30-39	Female	Masters, doctorate, DVM, MD	Researcher	Pharma, CRO, private	United Kingdom	N/A	The quality of care they are given and the endpoints in place to limit suffering.		-3
610	100	True	neither good nor bad 4	neither appropriate nor inappropriate 4	neither acceptable nor unacceptable 4	There is still too much debate concerning the use of carbon dioxide to euthanize rodents. Trends have gone from one extreme to the other and personal experience has shown me that rodents actually react less stressed when not induced by isoflurane as CCAC recommends. Given the debate, we have chosen at our facility, to completely avoid this method. Since only veterinary technicians and veterinaria…	Yes		Exanguination under surgical anesthesia.	Takes longer time, it is more expensive, you need to open the abdominal cavity or puncture the heart and this requires more experience.	Other	Cervical dislocation	Bleeding					No		50+	Female	Masters, doctorate, DVM, MD	Veterinarian	Government	Canada		Having well trained personnel to perform technical procedures. Many institutions try to save money by having unexperienced personnel perform such procedures, this is the main reason of animal welfare issues.	Concerning the survey, it does not allow for exsanguination under anesthesia as a main method of euthanasia. If you consider a facility like ours, which I'm sure we 're not the only ones, we do not have many breeding colonies and most of our experiments finish with a necropsy for which the method of euthanasia is exsanguination under anesthesia as it allows us to collect blood samples as well a t…	0
625	100	True	neither good nor bad 4	neither appropriate nor inappropriate 4	neither acceptable nor unacceptable 4	I believe this is an acceptable method when used in conjunction with isofluorane.	Yes		When groups of animals need to be euthanized, if they are first anesthetized with isofluorane prior to introducing the C02, I believe that is an improvement.	Some labs might not have access to isofluorane, or the equipment for it (vaporizers, etc.)	Carbon dioxide	Carbon dioxide	Bilateral pneumothorax	Over 4 weeks of age	Chamber with gradually increasing concentration		Between 10 and 20%/min	No		50+	Female	College or university	Technician	Academic	Canada				0
627	100	True	3	5	3	I think it's an easy way for users to cull animals without really thinking if it's necessary to cull that animal and whether CO2 is the appropriate method for what they're aiming to.	Yes		Cervical dislocation	Many users don't feel comfortable in using it	Carbon dioxide	Carbon dioxide	Cervical dislocation	Over 2 weeks of age	Chamber with gradually increasing concentration		Between 10 and 20%/min	No		30-39	Female	Masters, doctorate, DVM, MD	Veterinarian	Academic	Ireland		Unnecessary suffering		-3
639	100	True	a very good thing 7	totally appropriate 1	completely acceptable 7	I believe carbon dioxide gas continues to be one of the best (if not the best) low-stress, pain-free methods of euthanizing rodents.	No				Carbon dioxide	Carbon dioxide	Cervical dislocation	Over 4 weeks of age	Chamber with gradually increasing concentration		Don't know	No		18-29	Male	College or university	Animal care taker	Academic	Canada	Pigs; sedation + euthanol	lack of consistency with enrichment (e.g., rodents prefer to have at least one friend in the cage, and if no other rodent is present, 2+ pieces of enrichment is supposed to be required but does not always exist).	No	9
654	100	True	3	5	3	Actually, using CO2 to kill the rodents is absolutey fine, as long as they have first been made unconscious using other methods. This aspect is not covered in the questions, so I assume that the questionnaire refers to euthanasia without prior intervention. If animals are fuly conscious, CO2 will be aversive to them, and this is why the method should preferably not be used that way.	Maybe	Proper research on mode of action, on aversiveness, on the behavioural and stress reactions when exposed to the method, how simple, predictable and reliable it is (ie risk of operator mistakes causing animal welfare problems)...			Pentobarbital	Pentobarbital	Cervical dislocation					Don't know		50+	Female	Masters, doctorate, DVM, MD	Researcher	Academic	Sweden	Large animals. Euthanised either using pentobarbital or captive bolt+exanguination.	Housing system during the animals' entire life.		-3
666	100	True	3	3	3	If carried out correctly using a rising concentration, its an acceptable method. However if its not a rising concentration, then its not.	Yes		Overdose of anaesthesia	Cost. Training. Time	Carbon dioxide	Carbon dioxide	Bleeding	Don't know	Chamber with gradually increasing concentration		Don't know	Don't know		50+	Male	Masters, doctorate, DVM, MD	Management	Pharma, CRO, private	United Kingdom				-1
668	100	True	neither good nor bad 4	totally inappropriate 7	completely acceptable 7	If done correctly, I think it is a perfect, reliable way of culling animals and for those who do not like to bleed under Isoflurane, its gives the technician an other way of culling.	Maybe	How it effects the product we get from the animal			Isoflurane	Isoflurane	Bleeding					Yes	Only rabbits are sedated before going under Isofluane	30-39	Female	College or university	Technician	Pharma, CRO, private	United Kingdom				0
670	100	True	neither good nor bad 4	5	5	In some circumstances, for example, where large numbers of animals have to be killed quickly and humanely the use of CO2 is acceptable	Maybe	actual method, speed of death, any stress to the animal, likelihood of recovery, secondary method of confirming death required			Carbon dioxide	Carbon dioxide	Cervical dislocation	Over 2 weeks of age	Chamber with gradually increasing concentration		Between 20 and 30%/min	No		50+	Female	College or university	Management	Pharma, CRO, private	United Kingdom		To ensure that the life they lead is as stressfree as possible and sufficient and varied environmental enrichment is provided to give as good a life as possible whilst with us and to ensure that they have the best death possible at the end	Percentage of CO2 per minute is 20% at our establishment	0
671	100	True	5	totally appropriate 1	completely acceptable 7	If used correctly it is fast, effective, relatively safe, economical and doesn't cause any discernible increase in distress when compared with inhaled anaesthesia.	No				Carbon dioxide	Carbon dioxide	Bleeding	Over 2 weeks of age	Chamber with gradually increasing concentration		Between 20 and 30%/min	No		50+	Male	College or university	Management	Pharma, CRO, private	United Kingdom				7
672	100	True	6	2	completely acceptable 7	Co2 on rodents is a very humane way, provided it is carried out correctly, with the correct Co2 volume and flow used for the correct animals and the chamber used to euthanise. There are a few senarios where the use of Co2 is not appropriate as it effects blood compositions etc.	Maybe	effectiveness, changes in tissue taken, effects to the animal during the method used, to name but a few.			Carbon dioxide	Carbon dioxide	Cervical dislocation	Over 4 weeks of age	Chamber with gradually increasing concentration		Between 10 and 20%/min	No		40-49	Male	College or university	Technician	Academic	United Kingdom				7
674	100	True	neither good nor bad 4	5	5	I use this procedure routinely in my daily work and I see a variety of reactions from the rodents which sometimes makes me question the thinking that this is a humane method of euthanasia.	Yes		Anaesthetising them before euthanasia - whether that is by Co2 or any other method.	Costs, equipment requirements, time	Isoflurane	Carbon dioxide	Cervical dislocation	Over 2 weeks of age	Chamber with gradually increasing concentration		Don't know	No		30-39	Female	Masters, doctorate, DVM, MD	Management	Pharma, CRO, private	United Kingdom	Rabbits, avians and dogs - IV pentobarbitone	The ability to express normal behaviour. Animals are healthy and well cared for, they are not in pain or distress but sometimes restrictions on cages or what enrichment we are allowed to provide means that they cannot express behaviour as normally as I would like.		0
675	100	True	2	2	2	There are far quicker methods for euthanizing rodents.	Yes		Dislocation of the neck.	RMS	Cervical dislocation	Cervical dislocation	Bleeding					No		30-39	Female	High school	Technician	Other	United Kingdom	Rabbits 1KG + Pentobarbatone I.V Rabbits 1KG - Dislocation of the neck	Anything that falls in to the 5 freedoms.		-2
677	100	True	3	neither appropriate nor inappropriate 4	3	I am particularly averse to it as it is generally distressing to watch as the person performing the euthanasia as well as to the animals as they scramble for their lives trying to escape.	Maybe	quick and painless with little to no stress for the animal			Carbon dioxide	Carbon dioxide	Cervical dislocation	Over 2 weeks of age	Chamber with gradually increasing concentration		Between 10 and 20%/min	No		30-39	Male	College or university	Technician	Pharma, CRO, private	United Kingdom				-2
679	100	True	6	totally appropriate 1	completely acceptable 7	It is easy to use and when done properly does not cause the rodents unnecessary distress or pain. When trained most people can use this method opposed to struggling with CD	No				Don't know	Carbon dioxide	Cervical dislocation	Over 2 weeks of age	Chamber with gradually increasing concentration		Between 20 and 30%/min	No		50+	Female	College or university	Management	Pharma, CRO, private	United Kingdom		We work hard to ensure every Animal under our care is looked after to a very high standard, we have policies and procedures in place t cover all eventualities. Even in death they are handled with care and respect.		8
682	100	True	5	3	6	more acceptable with a carrier. Not too keen on using it as a stand alone gas as it has some negative qualities however it does get the job done. There are always ways to improve procedures	Maybe	Facility structure (including many variables ie space, equipment, etc) Species, easy access to other materials, etc			Cervical dislocation	Carbon dioxide	Cervical dislocation	Over 4 weeks of age	Chamber with gradually increasing concentration		Don't know	No		50+	Female	College or university	Technician	Academic	Canada	several from fish, lizards to large animals			4
684	100	True	6	6	6	Efficacity and treatment of large numbers of animals	No				Cervical dislocation	Don't know	None					Yes	All animals were anesthezied by mixing of ketamin/xylazin	40-49	Male	Masters, doctorate, DVM, MD	Researcher	Pharma, CRO, private	France	Hamsters, guinea pigs, rats were euthanasied by Dolethal intra-venous injection.	The least possible suffering during tests	No	2
685	100	True	neither good nor bad 4	3	6	When done properly, ie with a slowly rising concentration and not rushed then the procedure works as intended. The narcotic effect followed by asphyxiation once unconscious. The period of discomfort when done like this is very limited. Whilst we totally accept that co2 is aversive and not ideal I have yet to see any method of killing that does not have some aspect that is aversive.	Yes		Nitrogen gas is a possibility but would have to be proven non-aversive. Exsanguination and/or severing of the brain stem under general anaesthesia has been, in my experience, a very humane method.	Nitrogen gas has significant hurdles to overcome (proof of efficacy in the lab environment, storage and safety of using it, cost). Killing under general anaesthetic whilst effective is not suitable for untrained and unlicensed staff, it isn't as easy as it sounds. Anaesthesia itself is proven to be aversive on repeated exposures (in the working CRO environment it would be highly unusual for a rod…	Carbon dioxide	Don't know	Bleeding	Over 4 weeks of age	Chamber with gradually increasing concentration		Between 10 and 20%/min	No		30-39	Male	College or university	Other	Pharma, CRO, private	United Kingdom	Large animals - overdose of pentabarbitone		I feel that the term euthanasia is inappropriate, that implies the animal is being killed as a kindness to them. This is not the case and we should not pretend it is so. They are being sacrificed or killed for human benefit (in most cases) and that terminology better represents what is being done. My staff are highly trained and if they did not care for the animals they work with they would not b…	3
687	100	True	neither good nor bad 4	3	5	If well motivated, and well done, correct for me	Yes		Isoflurane prior to CO2 with good equipment to euthanyse rodents in their own cage	cost to modernise equipment. Available plan for good euthanyse station	Isoflurane	Isoflurane	Cervical dislocation					No		30-39	Female	Masters, doctorate, DVM, MD	Veterinarian	Hospital/clinic	Canada		contact with caretaker, enrichment		2
689	100	True	a very good thing 7	totally appropriate 1	completely acceptable 7	It has been my observation over the years that it is rapid with little resistance from the animals as they die quickly and is tolerated as well as any methods by staff	No				Carbon dioxide	Carbon dioxide	Cervical dislocation	From birth	Chamber with gradually increasing concentration		Between 30 and 40%/min	No		40-49	Female	Masters, doctorate, DVM, MD	Veterinarian	Academic	Canada				9
690	100	True	5	5	5	The current scientific literature on humane euthanasia demonstrates that CO2 euthanasia is humane and comparable to other euthanasia methods. If scientific research demonstrates a superior method of euthanasia for rodents, this method would need to be incorporated into guidelines and legislation. All other current approved euthanasia methods are also not ideal, as all methods have some disadvanta…	No				Carbon dioxide	Carbon dioxide	Cervical dislocation	Over 2 weeks of age	Chamber with gradually increasing concentration		Between 20 and 30%/min	No		40-49	Male	Masters, doctorate, DVM, MD	Veterinarian	Academic	Canada	Fish and frogs are euthanized with anesthetic overdose. Dogs and cats are euthanized with pentobarbital or isoflurane overdose.	Meet social and behavioral requirements for each species. Application of humane experimental endpoints. Humane euthanasia.	If an alternate method of euthanasia is developed and is scientifically shown to be superior to the current euthanasia methods, this method would need to be adopted as the primary means of euthanasia. Some of the recent recommendations on euthanasia from regulators regarding CO2 appear to be driven more by the personal opinions and strong feelings of individuals rather than current scientific evi…	1
692	100	True	3	5	neither acceptable nor unacceptable 4	This methods is the only one which can include large no. Of animal at the same time. When doing it correct the animals has minimal stress.	Yes		Isoflurane	Expensive and safty giudelines demands scavenger mechanism.	Carbon dioxide	Carbon dioxide	Other	From birth	Chamber with gradually increasing concentration		Between 20 and 30%/min	No		30-39	Female	Masters, doctorate, DVM, MD	Veterinarian	Academic	Israel	Zebrafish- ms222 over dose and secondary method. Pigs- anathsesia over dose + pentobarbital + KCl. Xenopus- ms222 over dose + heart extraction	High severity experiments		-2
694	100	True	5	3	5	when used by trained/competent individuals and according to a SOP, CO2 euthanasia is an acceptable method of euthanasia for rodents	Yes		-injectable agent such as pentobarbitol	PI needs to apply for Health Canada exemption to purchase this	Carbon dioxide	Carbon dioxide	Cervical dislocation	Over 2 weeks of age	Chamber with gradually increasing concentration		Between 10 and 20%/min	No		50+	Female	Masters, doctorate, DVM, MD	Veterinarian	Academic	Canada	zebrafish-lidocaine, other fish-TMS, NHPs-deep anthesia with Isoflurane then sodium pentobarbital & perfuse, dogs-sodium pentobarbital, pigs-sodium pentobarb.	-pain management for painful/invasive procedures, social interactions within species		3
695	100	True	2	6	3	I have had my own experience not being able to breathe and though it was not painful, it was very distressing to the point that I still remember it even 25 years later. I feel that suffocation while fully conscious is not the best way of euthanasia.	Yes		Anesthesia or at least sedation prior to euthanasia.	Injectable anesthetics require handling and restraint which could be just as distressing and possibly painful as the CO2. Inhalational anesthesia has human safety concerns and may have some aversion in animals previously exposed.	Isoflurane	Carbon dioxide	Cervical dislocation	From birth	Chamber with gradually increasing concentration		Between 30 and 40%/min	No		40-49	Female	Masters, doctorate, DVM, MD	Veterinarian	Academic	Canada	Pigs - sedation then IV pentobarbital Rabbits - sedation then IV pentobarbital Fish - MS222 or clove oil Sheep - sedation then IV pentobarbital Reptiles - injectable anesthetic overdose	recognition and effective treatment of pain; proper monitoring of animals by skilled people		-5
698	100	True	3	neither appropriate nor inappropriate 4	3	Use of carbon dioxide to euthanize rodents is not ideal, especially when used alone. However, it is common to use carbon dioxide to euthanize rodents when tissue procurement is required for studies. Carbon dioxide has been shown to cause signs of pain and/or distress in rodents euthanized using this method. In conjunction with isoflurane and with a gradual-fill method, the potential for pain expe…	Yes		1) IP injection of pentobarbital sodium suspension, followed by cervical dislocation. 2) Overdose of inhalant anaesthetic, followed by cervical dislocation.	Regulations regarding ordering, stocking, and using controlled substances. Potential for injectable pentobarbital sodium to induce tissue changes that would affect study variables/outcomes. Staff need to be well trained to perform cervical dislocation properly.	Pentobarbital	Pentobarbital	Cervical dislocation					No		18-29	Female	Masters, doctorate, DVM, MD	Veterinarian	Pharma, CRO, private	Canada	Dogs & cats: sedated, IV catheter placed, then euthanized with IV injection of pentobarbital sodium.	Limitations on amount of time animals can spend outside of their home pen/cage for socialization with conspecifics and with staff.		-2
699	100	True	3	5	neither acceptable nor unacceptable 4	I can’t imagine that being unable to breathe is pleasant but do understand that this method of culling does have some value in certain circumstances	Yes		Cervical dislocation	This would be more time consuming	Cervical dislocation	Don't know	Bleeding					No		40-49	Female	College or university	Management	Pharma, CRO, private	United Kingdom		Ensuring the 5 freedoms are satisfied,, ensure good training processes,		-2
703	100	True	3	5	3	My answers reflect that the question states "use of carbon dioxide" and does not refer to mixing with oxygen, which in my opinion, is preferred and more humane	Yes		using a gradual introduction of carbon dioxide by first mixing it with oxygen. this lessens the anxiety/panic factor, and no doubt lung irrritation, associated with carbon dioxide alone (which is how I interpreted your questions as worded).	None usually other than having the ability to deliver both oxygen and carbon dioxide which should not be complicated nor cost-prohibitive	Carbon dioxide	Carbon dioxide	Cervical dislocation	Over 2 weeks of age	Chamber with gradually increasing concentration		Don't know	Yes	isoflurane	50+	Female	Masters, doctorate, DVM, MD	Veterinarian	Academic	Canada	Fish - TMS	Elimination of any pain, socialization, exceptional animal husbandry		-3
705	100	True	5	5	6	I would prefer for the animals to be sedated first, generally via isoflurane inhalation.	No				Carbon dioxide	Carbon dioxide	Cervical dislocation	Over 2 weeks of age	Chamber with gradually increasing concentration		Don't know	Yes	Isoflorane until animal is unconscious, then switch from O2 to CO2 to fill chamber	30-39	Male	High school	Animal care taker	Academic	Canada	Rats - Decapitation	Over breeding/poor record of animals in protocol - leading to animals unnecessarily bred thrn euthanized		2
711	100	True	3	neither appropriate nor inappropriate 4	3	From my experience using carbon dioxide the animals don't look comfortable when they are going to sleep.	Maybe	relevant studies showing that there is a better method			Isoflurane	Carbon dioxide	Bleeding	Over 2 weeks of age	Chamber with gradually increasing concentration		Between 30 and 40%/min	No		18-29	Female	College or university	Technician	Other	United Kingdom		building are the correct temperatre and animals have the suitable amount of food		-2
713	100	True	neither good nor bad 4	3	5	These questions are very superficial! Depending on knowledge and careful doing and previous excellent learning every method might be appropriate. The aim of the study is also very important. Therefore global questions - like these obove - do not have any substantial value. Sorry for this critical remark!	Maybe	Scientifically proper planing and analysis of a comparative study!			Don't know	Don't know	Don't know					Don't know		50+	Male	Masters, doctorate, DVM, MD	Researcher	Academic	Switzerland			Yes: I'm retired since 9 years - no more active in the field of LAS. I workded as a researcher and teacher in the industry (20y) and during the last 10y of my "career" at the University in Zürich as head of education and training in laboratory animal science. This survey gives hopefully a basis of the current practice -at least - in one aspect of LAS. All the best to the reserachers / study direc…	2
720	100	True	6	6	6	at this time it seems to be the most efficient and humane method	No				Carbon dioxide	Carbon dioxide	Don't know	Over 2 weeks of age	Prefilled chamber	the option we use was not listed as a choice so this seemed the closest. we use a system which delivers isoflurane that is delivered via co2. when the animal is unconscious co2 is then delivered. I believe it is delivered at 15 psi for 7 seconds		Yes	it isn't pre - treatment as in the example above. our method of pre-treatment would be the delivery of isofluarane in the co2 thereby anesthetizing the animals prior to delivery of just co2	50+	Female	High school	Animal care taker	Academic	Canada	there are zebra fish but I don't know the method employed. Rabbits may receive a lethal dose of sodium pentobarbital either with or without pre-treatment, they may also be masked down with isoflurane and then exsanguination. Guinea pigs normally receive a lethal dose of sodium pentobarbital intraperitonealy. Ferrets are masked down with isoflurane and then exsanguinated.	that their lives can be enriched as much as possible. keeping aware of their social and behavioural needs and providing such while maintaining the constraints of experimental needs. it goes without saying , humane treatment in their daily lives as well as at the time of termination	no	2
721	100	True	3	3	neither acceptable nor unacceptable 4	i personally do not like to use carbon dioxide to euthanise animals, as i feel it is more distressing than other forms of euthanasia	Yes		overdose of gaseous isoflourane or overdose of injectable anaesthetic	n/a	Cervical dislocation	Cervical dislocation	Bleeding					No		18-29	Female	College or university	Technician	Pharma, CRO, private	United Kingdom				0
724	100	True	5	3	5	I feel that the use of carbon dioxide is a good way to euthanasia animals but I also feel that this can be a rather long way of euthanasia and other ways are a lot faster and cause the animal less stress	Yes		I feel that dislocation of the neck is a much better for of euthanizing a rodent, I believe it causes less stress and is down within seconds rather than waiting minutes for the carbon dioxide to take an appropriate effect, not only do I think that this causes stress to the animals themselves I also think it causes stress to the technicians as some animals react differently to others in the chambe…	With the regulations on Sch-1 at the moment you can not euthanize and animal over 150grams with out a sedative	Carbon dioxide	Carbon dioxide	Cervical dislocation	Over 2 weeks of age	Chamber with gradually increasing concentration		Less than 10%/min	No		30-39	Female	College or university	Management	Pharma, CRO, private	United Kingdom				3
727	100	True	a very bad thing 1	totally appropriate 1	completely unacceptable 1	Suffocating is a painful death.	Yes		Isoflurane followed by CO2	Heartless administrators that will not purchase the required equipment.	Other	Other	Other					No		50+	Male	College or university	Other	Other	United States of America			I invented the HiRoad System (www.hiroadsystem.com). In the U. S. Money keeps CO2 as the primary method of Euthanizing rodents. I was scheduled to be a vendor at a Euthanasia conference in the U. S. and at the last minute my money was refunded and I was told that I was not a good fit for venue. I am the only alternative to Euthanex. The show was an infomercial for Euthanex.	-3
728	100	True	6	6	6	Its quick, relatively painless, and very effective. The only thing is the distress during the early stages of exposure. And rapid exposure can cause adverse effects as well.	Maybe	The stress that may be put on the animal, the reliability, the speed at which the euthanasia occurs, the effect it may have on the tissue collection for experimental purposes, etc.			Isoflurane	Carbon dioxide	Cervical dislocation	Over 2 weeks of age	Chamber with gradually increasing concentration		Between 10 and 20%/min	No		40-49	Female	College or university	Technician	Academic	Canada	Fish get MS222	Proper monitoring during experimental manipulation		2
729	100	True	neither good nor bad 4	neither appropriate nor inappropriate 4	neither acceptable nor unacceptable 4	the stress it causes before the rodent faints is for me a big disavantage it takes more time so sacrifice dislocation of the cervical vertebrae is my preference	Yes		depends what you want with the rodents after it died	there no barriers for me	Pentobarbital	Carbon dioxide	Cervical dislocation	Over 4 weeks of age	Chamber with gradually increasing concentration		Don't know	No		30-39	Male	High school	Technician	Academic	Netherlands		phd-student a.k.a. researcher is not skilled enough to detect discomfort or the technique	I think the quicker a rodents dies while sacrificing, the better	0
731	100	True	3	3	3	Answered under the context that it is CO2 alone, not in combination.	Yes		Anesthetizing animals prior to CO2 administration	None, most facilities would have access to ISO	Other	Other	Cervical dislocation					Yes	Isoflurane before CO2	18-29	Female	College or university	Technician	Pharma, CRO, private	Canada				-1
732	100	True	neither good nor bad 4	3	5	If done properly, it can cause a rapid death with little discomfort. I see no visual behavioral differences between the use of gas anesthesia, such as isofluorane, and proper use of CO2. The reasons it would be unfavorable is that it is not done properly in many instances. Animals may be exposed too quickly and suffer discomfort. Other forms of euthanasia are also not ideal, such as injection of …	Maybe	How many animals need euthanasia (group vs individual)? Is the animal already being handled or anesthetized in during an experimental procedure? Age of animals? Species? Size of animals?			Isoflurane	Carbon dioxide	Cervical dislocation	Don't know	Chamber with gradually increasing concentration		Don't know	No		50+	Female	Masters, doctorate, DVM, MD	Veterinarian	Academic	Canada	Fish - overdose MS222	Caging and enrichments	Your multiple choice questions are too simplistic and may not represent what is actually happening. For example, our primary method of euthanasia is cervical dislocation in an already anesthetized animal. They are anesthetized with isofluorane and they are not recovered....they are deepened and then cervical dislocation is the method of euthanasia. I was not sure what to choose as my primary meth…	2
735	100	True	2	6	2	Generally thought of as a cruel method of euthanasia.	Yes		Gas anesthesia (ex. isoflurane) and oxygen in a tank and pentobarbital IP after sedation.	Cost likely	Don't know	Don't know	Don't know					Don't know		40-49	Female	Masters, doctorate, DVM, MD	Veterinarian	Academic	Canada	Cats and dogs - pentobarbital injection +/- sedation	quality of life, lower stress if possible, prevent suffering, provide good care		-6
736	100	True	5	3	5	In my view the way these questions were worded does not capture the issues we face at bench side. overall no method is completely acceptable. all forms of gas are aversive to animals as is handling for alternative methods of euthanasia ie for cervical dislocation. Co2 euthanasia is still a practical and acceptable form of euthanasia however we have gone to gradual co2 fill of chambers which in my…	Maybe	The questions would relate to the duration and severity of the stress the animal experiences prior to death. Considerations should also be given to the practicality/cost of euthanasia when large numbers of animals have to be euthanized			Carbon dioxide	Carbon dioxide	Cervical dislocation	Over 2 weeks of age	Chamber with gradually increasing concentration		Between 10 and 20%/min	No		50+	Male	Masters, doctorate, DVM, MD	Veterinarian	Academic	Canada				3
739	100	True	5	2	2	It is a viable and ethical method to euthanize rodents. There are more human methods such as vertical dislocation, however.	Yes		Cervical dislocation.	It is more difficult to complete effectively and properly with rats compared to mice.	Carbon dioxide	Carbon dioxide	Cervical dislocation	Over 4 weeks of age	Chamber with gradually increasing concentration		Between 20 and 30%/min	No		18-29	Female	Masters, doctorate, DVM, MD	Technician	Academic	Canada	Turkeys and dogs - injectables are used as method of euthanasia.	How long they are kept around for at the laboratory and how many experiments / procedures are performed on them.		1
743	100	True	5	5	5	IF USED IN THE CORRECT WAY THIS CAN BE AN EFFICIENT METHOD TO EUTHENZE RODENTS	Yes		NECK DISLOCATION	TECHS NOT WILLING TO EMPLY THIS METHOD. AND FELLING UNCOMFORTABLE USEING IT	Carbon dioxide	Cervical dislocation	Bleeding	Over 2 weeks of age	Chamber with gradually increasing concentration		Don't know	No		50+	Male	College or university	Technician	Academic	United Kingdom				1
744	100	True	neither good nor bad 4	neither appropriate nor inappropriate 4	5	Quite difficult to access something you never experienced on yourself. If I was asked about the way I want to be euthanaised - I would not choose for carbon dioxide and would prefer anaesthetic overdose for sure.	Yes		Overdosage of anaestetics	In my country (Russia) its or complexity of legal usage of the drugs either price. That is why carbon dioxide is very popular - legal and cheap.	Carbon dioxide	Carbon dioxide	Cervical dislocation	Over 2 weeks of age	Chamber with gradually increasing concentration		Between 10 and 20%/min	No		40-49	Female	Masters, doctorate, DVM, MD	Management	Academic	Russian Federation				1
747	100	True	neither good nor bad 4	neither appropriate nor inappropriate 4	neither acceptable nor unacceptable 4	convenient.	Maybe	pain for animals convenient fast and without pain			Carbon dioxide	Carbon dioxide	Cervical dislocation	Over 4 weeks of age	Chamber with gradually increasing concentration		Don't know	No		40-49	Female	College or university	Researcher	Pharma, CRO, private	Switzerland	mice rat	housing,good training of experimenter and their good practice, the facility conditions		0
750	100	True	neither good nor bad 4	5	6	Completelty acceptable if correctly done (slow increase of CO2 + adult rodents only)	No				Cervical dislocation	Cervical dislocation	Other					No		40-49	Female	Masters, doctorate, DVM, MD	Veterinarian	Academic	France	Zebrafish: Anesthesic overdose, decapitation		Killing per se could be a traumatic event for people too. None method is better than other because we have to take into account several features: -animal age -species - experimental aim (and then further potential ex vivo use of animal) -sensitivity of people	1
752	100	True	6	6	6	If this method is used in good conditions and in accordance with recommandations, it is efficient and acceptable on an ethical point of view fo reuthanasia of a large number of animals. Fo rthe nex question: the answer depends on the number of animals to be euthanasied	No				Other	Don't know	Other					No		50+	Female	Masters, doctorate, DVM, MD	Veterinarian	Pharma, CRO, private	France			The method of euthanasia must be, of course, in accordance with animal welfare but must be also adapted to the next use of animals (for example histological examination or other).	2
753	100	True	5	2	6	This method allows the euthanasia of several rodents at the same time. To preserve animal welfare, a regular monitoring of the device is requested and of course the monitoring of animals must be performed during euthanasia and after the end of the cycle’ to confirm the death.	Maybe	Effect on animal welfare and time needed to perform euthanasia.			Carbon dioxide	Carbon dioxide	Cervical dislocation	Over 4 weeks of age	Chamber with gradually increasing concentration		Between 10 and 20%/min	No		30-39	Female	Masters, doctorate, DVM, MD	Veterinarian	Pharma, CRO, private	France	Pentobarbital sodium injection after anaesthesia Electrocution followed by bleeding (pigs, sheep)	Painful experiments		5
754	100	True	5	neither appropriate nor inappropriate 4	neither acceptable nor unacceptable 4	Youhave to be careful- start slowly by gradually increasing the percentage. The goal is for the animal to reach anaesthesia first and then asphyxiation.	Maybe	I don't know.			Carbon dioxide	Don't know	Decapitation	Over 4 weeks of age	Chamber with gradually increasing concentration		Less than 10%/min	No		30-39	Female	College or university	Researcher	Academic	Slovenia				1
755	100	True	a very bad thing 1	totally inappropriate 7	completely unacceptable 1	This method, even if well controlled, induces a significant stress, while there are alternatives available.	Yes		Pentobarbital injections	Number of animals to euthanize	Other	Carbon dioxide	Cervical dislocation	Over 4 weeks of age	Chamber with gradually increasing concentration		Don't know	No		50+	Male	Masters, doctorate, DVM, MD	Management	Pharma, CRO, private	Belgium				-9
756	100	True	5	neither appropriate nor inappropriate 4	5	It is not the most animal-friendly way of euthanasia, the use of CO2 can give adverse reactions first	Yes		If you have to transfer mice, I prefer cervical dislocation. when samples have to be taken (end-experiment) I prefer prolonged and overdose of anesthesia.	Money, time and resources	Cervical dislocation	Cervical dislocation	Other					No		40-49	Female	Masters, doctorate, DVM, MD	Veterinarian	Academic	Belgium	Poultry: cervical dislocation - contussion	Pain and pain relief		2
757	100	True	2	3	3	severe distress for the animal, not quick enough	Yes		cervical dislocation, if properly executed argon gas	has to be properly executed, more emotional distressing to perform for the workers more expensive	Cervical dislocation	Cervical dislocation	None					No		30-39	Female	Masters, doctorate, DVM, MD	Veterinarian	Academic	Belgium		too much 'unneccesary' breeding		-2
758	100	True	5	5	5	If done properly (stunned before death by increasing slowly the CO2) it's a very appropriated and acceptable way to euthanize mice. It's not stressful for the animals (happen in a familiar cage) neither for the experimenters.	Yes		?	?	Carbon dioxide	Don't know	Cervical dislocation	Over 4 weeks of age	Chamber with gradually increasing concentration		Don't know	No		40-49	Male	Masters, doctorate, DVM, MD	Researcher	Hospital/clinic	Switzerland				1
759	100	True	5	2	5	It is a quick method, also usable for people with less experience in animal handling.	Maybe	Pain and stress levels, experience requirements			Pentobarbital	Carbon dioxide	Cervical dislocation	From birth	Chamber with gradually increasing concentration		Don't know	No		30-39	Female	Masters, doctorate, DVM, MD	Management	Academic	Belgium	Large animals: overdosis after anesthesia. Zebrafish: bleach/benzocaine	Experimental techniques, fenotype, enrichment		4
760	100	True	a very good thing 7	totally appropriate 1	completely acceptable 7	I think is an appropiate method, because the less disturb caused on rodents, if it application is correct.	No				Decapitation	Carbon dioxide	Decapitation	Over 4 weeks of age	Chamber with gradually increasing concentration		Between 20 and 30%/min	No		50+	Female	College or university	Veterinarian	Academic	Spain	Rabbits are euthanizeb by anesthetic overdose	We try to control to the maximum the measurements of the animals of our facility, with the collaboration of both staff and animals, veterinarian and researchers, as well as through the recommendations and the exhaustive control of the animal experimentation ethics committee. We do not leave anything to improvisation.		9
761	100	True	neither good nor bad 4	3	5	This method is rather quick. The animal does suffer, but less than a minute. I prefer this method when the tissue will be used for primary cell culture, especially brain tissue.	Maybe	For the isolation of brain tissue for cell culture I would need to know, that the substance, that will induce euthanasia, will not affect the cells.			Carbon dioxide	Don't know	Other	Over 4 weeks of age	Chamber with gradually increasing concentration		Between 30 and 40%/min	No		30-39	Female	Masters, doctorate, DVM, MD	Researcher	Academic	Slovenia		Our staff is well trained and emphatic. We strive to handle the animals with respect until their death. The design of new experiments might be our weak point.		2
762	100	True	6	totally appropriate 1	completely acceptable 7	If done properly it is a humane method of euthanasia	No				Carbon dioxide	Carbon dioxide	Cervical dislocation	Don't know	Chamber with gradually increasing concentration		Between 20 and 30%/min	No		40-49	Female	College or university	Other	Other	Canada				8
763	100	True	2	6	completely unacceptable 1	Suffocation	Yes		Anesthetics	Price, and permssions	Pentobarbital	Isoflurane	Organ harvest					Don't know		40-49	Male	Masters, doctorate, DVM, MD	Researcher	Academic	Hungary		Temperature, noise		-7
764	100	True	a very good thing 7	totally appropriate 1	completely acceptable 7	Oaky	No				Carbon dioxide	Don't know	Don't know	Don't know	Don't know			Don't know		50+	Female	College or university	Technician	Academic	Canada	Na			9
766	100	True	neither good nor bad 4	5	5	Carbon dioxide euthanasia should be performed very wisely (qualified equipement). It is a good alternative (human/animals) for the euthanasia of large amount of rodents.	Yes		Anesthesics overdose or preliminary	Cost : - Equipment (isoflurane tables...) - Human (for large amount of mice, its complicated to inject all the animals one by one)	Carbon dioxide	Pentobarbital	None	Over 2 weeks of age	Chamber with gradually increasing concentration		Between 20 and 30%/min	No		30-39	Female	Masters, doctorate, DVM, MD	Veterinarian	Pharma, CRO, private	France				0
768	100	True	6	2	6	when properly performed (e.g. adjusted to the sepcies) it causes relatively quick unconsciousness, much less stressful than methods which require immobilization of the animal (cervical dislocation, decapatition); also less stressful for the person, no handskill training is needed	Maybe	stressfulness of the intitation, time to unconcsiousness, required skill by the performer			Carbon dioxide	Carbon dioxide	Perfusion	Over 4 weeks of age	Chamber with gradually increasing concentration		Between 10 and 20%/min	No		50+	Male	Masters, doctorate, DVM, MD	Researcher	Pharma, CRO, private	Hungary	not applicable	procedures themselves	Yes. Gradual filling of CO2 prescribed by the 2010/63 EU Directive is a misconception. It may be better than the prefilled chamber for rats, but for mice the prefilled version is more humane. My generation still learnt at school why you should take with you a burning candle when going down to the wine cellar during must boiling.	6
769	100	True	5	5	5	It is the most practical and humane agent available considering the parameters under which the procedure must be performed.	Maybe	Time to loss of righting behavior. Equipment and accessory equipment needed. Cost.			Carbon dioxide	Carbon dioxide	Cervical dislocation	Over 2 weeks of age	Chamber with gradually increasing concentration		Between 20 and 30%/min	No		50+	Male	Masters, doctorate, DVM, MD	Veterinarian	Academic	United States of America	ferrets, rabbits, NHPs, pigs, guinea pigs pentobarbital IV zebrafish rapid chilling	ulcerative dermatitis, fighting, flooded cages	We should be evaluating other agents and platforms rather than having the same debate year after year. There has been very few publications on the evaluation of carbon monoxide as an euthanasia agent in rodents.	1
770	100	True	neither good nor bad 4	totally appropriate 1	completely acceptable 7	If delivered at appropriate, species specific volume displacement rates (e.g. 50% VDR/min), there is minimal evidence of pain or distress, making this an acceptable method of euthanasia for rats and mice.	Maybe	Is it better? Most of the literature out there on potential alternatives (e.g. isoflurane) do not make the case that they are better. Especially since there is so much variation in the description of delivery. For example, 50% VDR/min of CO2 is likely preferable to 3% isoflurane in 0.5l/min O2 because it is much faster with less distress. But, 5% isoflurane in 0.5L/min O2 would be better than the…			Carbon dioxide	Carbon dioxide	Cervical dislocation	Over 2 weeks of age	Chamber with gradually increasing concentration		Between 20 and 30%/min	No		40-49	Female	Masters, doctorate, DVM, MD	Other	Academic	United States of America	Zebrafish - overdose MS222; rabbits, dogs, pigs - overdose of pentobarbital	Enrichment of the environment		6
771	100	True	neither good nor bad 4	totally appropriate 1	5	There's no "great way" to die if you are a rodent: Decapitation? Cervical dislocation? The stress of restraint and then an IV injection? Restraint and then the possible abdominal burning sensation in association with an IP injection? Noxious isoflurane or other general inhalant inhalation? CO2 inhalation. They're all about the same. CO2, providing the rate is such that loss of consciousness occur…	No				Carbon dioxide	Carbon dioxide	Cervical dislocation	Over 2 weeks of age	Chamber with gradually increasing concentration		Between 20 and 30%/min	No		50+	Male	Masters, doctorate, DVM, MD	Veterinarian	Academic	United States of America	Zebrafish: hypothermia, tricaine; large animals: IV pentobarbital for euthanasia.	lack of awareness of the 3Rs by researchers		4
772	100	True	2	2	3	carbon dioxide euthanasia causes fear anxiety and pain	Yes		injection without stress and pain	number of rodents to euthanize	Pentobarbital	Carbon dioxide	Cervical dislocation	Over 4 weeks of age	Chamber with gradually increasing concentration		Don't know	No		50+	Female	Masters, doctorate, DVM, MD	Veterinarian	Pharma, CRO, private	France	rabbits : pentobarbital and commotion (newborns) dogs cats pigs: pentobarbital birds : electronarcose	pain stress induces by the procedures		-1
775	100	True	5	totally appropriate 1	completely acceptable 7	Carbon dioxide euthanasia is painless and humane method for rodents. It is default method of rodents euthanasia in my facility.	Maybe	1. Is it painful or stressful for animals? 2. Is it easy to perform and evaluate? 3. Does it need special actions in personal safety?			Carbon dioxide	Carbon dioxide	Cervical dislocation	Over 4 weeks of age	Chamber with gradually increasing concentration		Between 10 and 20%/min	No		30-39	Male	Masters, doctorate, DVM, MD	Management	Academic	Russian Federation	rabbits are euthanaised with anesthetic overdose	fluctuation of microclimate parameters and research procedures	no, thanks	7
776	100	True	5	3	2	+Fast acting +Quick unconsciousness - irritation of respiratory tract/lung	Maybe	mechanism of action speed costs			Carbon dioxide	Carbon dioxide	Organ harvest	Over 4 weeks of age	Chamber with gradually increasing concentration		Don't know	No		50+	Male	College or university	Researcher	Academic	Switzerland				0
777	100	True	a very good thing 7	totally appropriate 1	completely acceptable 7	No pain, quick and no blood	No				Carbon dioxide	Carbon dioxide	Cervical dislocation	Over 2 weeks of age	Chamber with gradually increasing concentration		Between 10 and 20%/min	No		40-49	Male	High school	Management	Academic	France	only mice and rat	welfare of animals and care taker		9
778	100	True	5	3	neither acceptable nor unacceptable 4	The euthanasia is always a difficult thing spiritually. We need the animals for the studies for a higher purpose to avoid dealing with bigger amount of animals and prevent diseases in flocks and stocks.	Maybe	The biological reaction of the animal, the mechanisms of the agent, the pharmacokinetics of the agent			Concussion	Carbon dioxide	Cervical dislocation	Over 2 weeks of age	Chamber with gradually increasing concentration		More than 40%/min	No		30-39	Female	Masters, doctorate, DVM, MD	Veterinarian	Pharma, CRO, private	Hungary	swine, rabbit, chicken	living accommodation, good feed and air		2
783	100	True	neither good nor bad 4	2	6	It is efficient and humane way of euthanasia.	Maybe	The animal welfare side of the method, and the costs.			Pentobarbital	Don't know	Cervical dislocation					Yes	All animals are pretreated by sedatives right before the euthanasia	30-39	Female	Masters, doctorate, DVM, MD	Veterinarian	Government	Hungary				4
785	100	True	a very good thing 7	totally appropriate 1	completely acceptable 7	Simple technology. The usage of the technology is harmless. There is no left of any toxic material in the animal after the procedure.	No				Isoflurane	Carbon dioxide	Bleeding	Over 4 weeks of age	Prefilled chamber	fullfilled		Yes	...	50+	Male	Masters, doctorate, DVM, MD	Other	Pharma, CRO, private	Hungary				9
786	100	True	5	2	6	Rodents are small and using carbon dioxide is easy and reliable method for euthanasia. You do not need a lot of this gas.	Yes		Cervical dislocation	The knowlage of the person who use this method.	Carbon dioxide	Cervical dislocation	Bleeding	Over 4 weeks of age	Chamber with gradually increasing concentration		Don't know	No		50+	Female	Masters, doctorate, DVM, MD	Researcher	Academic	Slovenia				5
787	100	True	6	2	2	It's the least worst option considering all the others.	Maybe	Safety and efficacy.			Carbon dioxide	Carbon dioxide	Cervical dislocation	Over 4 weeks of age	Chamber with gradually increasing concentration		Between 10 and 20%/min	No		30-39	Female	College or university	Researcher	Academic	Finland		Boredom in cages		2
788	100	True	5	2	completely acceptable 7	When done correctly and if possible in home cage the animal seems to be quite relaxed. I perform this only for small number of animals so there might be some additional problems when dealing with a large number of animals that I am not familiar with.	Maybe	The effects on tissues and organs I am studying in addition to the welfare point of view.			Carbon dioxide	Carbon dioxide	Don't know	Over 4 weeks of age	Chamber with gradually increasing concentration		Don't know	No		30-39	Female	Masters, doctorate, DVM, MD	Researcher	Academic	Finland			Although I don't remember the correct flow of CO2 my facility has instuctions and preset equipment available for everyone.	6
789	100	True	a very good thing 7	totally appropriate 1	completely acceptable 7	As stated above	Maybe	Schedule 1 method and whether you are trained to perform method compertantly			Cervical dislocation	Cervical dislocation	Decapitation					No		18-29	Female	College or university	Technician	Other	United Kingdom	Rabbits, up to 1 kg can be cervical dislocation and over 1kg is overdose of anaesthetic	The 5 freedoms		9
790	100	True	6	6	6	If the CO2 euthanasia is done correctly it is ethically acceptable. However, researchers tend to speed up the procedure, and the animal may suffer.	Maybe	solid data from tests			Carbon dioxide	Carbon dioxide	Cervical dislocation	Over 4 weeks of age	Chamber with gradually increasing concentration		Between 10 and 20%/min	No		50+	Female	Masters, doctorate, DVM, MD	Researcher	Academic	Finland		No severe problems. Continous monitoring and control. Humane end points are respected.		2
791	100	True	neither good nor bad 4	neither appropriate nor inappropriate 4	neither acceptable nor unacceptable 4	Easy to use	Maybe	What would be the method?			Carbon dioxide	Don't know	Don't know	Don't know	Chamber with gradually increasing concentration		Don't know	No		40-49	Female	Masters, doctorate, DVM, MD	Researcher	Academic	Finland				0
793	100	True	neither good nor bad 4	3	5	In the end of the day, the mice suffocates to death. Usually carbon dioxide should be increased so slow the animals will first faint but in many cases this doesn't happen and the mice suffer.	Yes		Im not an expert on this field but maybe electric shocks to brains followed by a cervical dislocation?	It needs equipment and thus investments. Also if brain is what you're studying this is not the best method.	Carbon dioxide	Carbon dioxide	Perfusion	Over 4 weeks of age	Prefilled chamber	No idea.		No		18-29	Male	Masters, doctorate, DVM, MD	Researcher	Academic	Finland		Mice fighting each other.		2
796	100	True	3	5	neither acceptable nor unacceptable 4	I'm not an expert in alternative methods to CO2; however, there are some problems to the method that can certainly be improved. It seems like it is currently the optimal method, but this does not imply that it is either appropriate (or even "good") or that more research shouldn't be conducted on improvements.	Yes		(in my opinion), there should be a refinement to the handling methods prior to the euthanasia procedure to minimise stress. Refinement (or in some cases, the use) of sufficient anaesthetics prior to the induction of C02.	Increased cost of the procedure as well as additional training in the handling.	Carbon dioxide	Don't know	Cervical dislocation	Don't know	Don't know			No		30-39	Male	Masters, doctorate, DVM, MD	Researcher	Academic	Switzerland		Bad experimental design leading to bred, but ultimately unused animals		-2
797	100	True	6	6	completely acceptable 7	I consider this way of euthanasia painless and fast, if done properly.	No				Cervical dislocation	Carbon dioxide	Perfusion	Over 4 weeks of age	Don't know			Don't know		18-29	Female	Masters, doctorate, DVM, MD	Researcher	Academic	Switzerland				3
798	100	True	5	2	6	Have used it for many years with no issue however personally I think other methods of euthanasia if performed correctly are preferable. Dislocation and injection seem a quicker/kinder method in my opinion.	Yes		Overdose of anaesthetic and cervical dislocation.	Not routinely used in this facility so training would need to be undertaken. Anaesthetics are rightly locked away so not as freely available to all. Dislocation in rats especially larger strains can be difficult. Dislocation could cause an issue depending on necropsy requirements of the animal.	Pentobarbital	Don't know	Don't know					No		50+	Female	High school	Management	Pharma, CRO, private	United Kingdom				5
799	100	True	2	3	3	CO2 is aversive and probably painful - so, used alone, it is inappropriate / unacceptable (pick your word). However we pre-anesthesise with Isoflurane - in that context it is appropriate / acceptable etc.	Maybe	How humane it is!!			Carbon dioxide	Carbon dioxide	Cervical dislocation	Over 4 weeks of age	Chamber with gradually increasing concentration		Less than 10%/min	Yes	Isoflurane anaesthesia.	50+	Male	Masters, doctorate, DVM, MD	Veterinarian	Academic	Ireland	Tricane overdose - considering switching to freezing.	Minimising the impact of the research. Giving them a good death.		-2
801	100	True	neither good nor bad 4	3	3	I think it´s useful when the person euthanizing the rodent is not capable to dislocate the neck when the animal is not unconscious. I feel that the rodent does feel some amount of distress when using the carbon dioxide euthanasia and I´m not pleased that I need to use it.	Maybe	If it´s less painful for the animal. Easy to use so you don´t have to be experienced in animal handling.			Carbon dioxide	Carbon dioxide	Cervical dislocation	Over 4 weeks of age	Chamber with gradually increasing concentration		Don't know	No		40-49	Female	Masters, doctorate, DVM, MD	Researcher	Academic	Finland				0
803	100	True	3	neither appropriate nor inappropriate 4	neither acceptable nor unacceptable 4	I don't like euthanizing with CO2 but it is difficult to find another system that can euthanize many animals quickly	Yes		If you always anaesthesize the animals ex. with Zoletil-mix before putting them into a CO2 chamber I think it would be a huge improvement - as an alternative you could break the neck after anaesthesizing and not use CO2. I think breaking the neck without previous anaestesia is equal to using CO2.	Barrieres: it will take a long time to euthanize many animals, the cost of the anaesthesia compared to CO2	Cervical dislocation	Carbon dioxide	Organ harvest	Over 4 weeks of age	Chamber with gradually increasing concentration		Don't know	No		50+	Female	Masters, doctorate, DVM, MD	Veterinarian	Government	Denmark		Hard to say. Euthanization is one, reactions to immunizations, generating illness in the animals		-1
804	100	True	a very good thing 7	totally appropriate 1	6	/	Yes		Cervical decapitation	The person who does these procedure has to be skilled.	Carbon dioxide	Carbon dioxide	Cervical dislocation	Over 4 weeks of age	Chamber with gradually increasing concentration		Between 20 and 30%/min	No		30-39	Male	College or university	Researcher	Hospital/clinic	Slovenia		Living in groups, using environmental enrichments, kind treatment to the animals		8
805	100	True	5	totally appropriate 1	completely acceptable 7	painfree	Maybe	less stressful for the animal			Other	Carbon dioxide	Don't know	Over 4 weeks of age	Chamber with gradually increasing concentration		Don't know	No		40-49	Non-binary	Masters, doctorate, DVM, MD	Researcher	Academic	Germany		reduce suffering		7
806	100	True	5	neither appropriate nor inappropriate 4	6	in the absence of good alternatives that comply with animal welfare requirements, we apply it to	No				Don't know	Cervical dislocation	Don't know					Don't know		30-39	Female	Masters, doctorate, DVM, MD	Veterinarian	Pharma, CRO, private	Germany				3
807	100	True	a very bad thing 1	totally inappropriate 7	3	Asphyxiation is horrible	Yes		cervical dislocation only	none	Carbon dioxide	Carbon dioxide	Other	From birth	Chamber with gradually increasing concentration		More than 40%/min	No		30-39	Female	Masters, doctorate, DVM, MD	Researcher	Academic	Germany		blood samples, injections		-7
808	100	True	6	2	6	It is important to perform euthanasia with carbon dioxide according to strict SOPs with 2 phased floating the box.	Yes		An improvement would be Inhalation of overdosage of isoflurane, if it is not disturbing the aims of exeriments. Inhalation only in weaned animals! Carbon dioxide Inhalation direct in homecage to prevent stress of new enviroment.	Ignoring of OPs by Researchers, not sufficient technical Equipment (gas - Flowmeter not available)	Cervical dislocation	Carbon dioxide	Cervical dislocation	Over 4 weeks of age	Chamber with gradually increasing concentration		Between 10 and 20%/min	No		40-49	Female	Masters, doctorate, DVM, MD	Management	Academic	Germany	sheep, pig, rabbit: overdosage of injectible narcotics (e.g. pentobarbital)	Space and costs of improved facility conditions or during experiments		6
809	100	True	5	2	5	For larger numbers of animals it is appropriate method, in comparison to Isodlurane overdose what is always aversive. Manual killing by cervical dislocation seem to be better but is for larger animal.numbers not reasonable for the care .	Yes		cervical dislocation	Psychological reasons if larger number must be euthanized regularly	Cervical dislocation	Carbon dioxide	Cervical dislocation	Over 2 weeks of age	Chamber with gradually increasing concentration		Between 20 and 30%/min	No		40-49	Female	Masters, doctorate, DVM, MD	Veterinarian	Academic	Germany				4
810	100	True	a very bad thing 1	totally inappropriate 7	completely unacceptable 1	current data indicates that carbon dioxide is unsuitable for anesthesia and may cause distress for rodents (acidity in high concentration, dyspnoe in lower concentrations)	Yes		proper anesthesia (isoflurane) and cervical dislocation correct cervical dislocation without anesthesia by trained personal	ventilation, cost, veterinary pharmacy	Isoflurane	Cervical dislocation	Perfusion					No		30-39	Female	Masters, doctorate, DVM, MD	Veterinarian	Academic	Germany		sufficient training and time of all personal (scientist, caretaker, veterinarian)		-9
811	100	True	neither good nor bad 4	3	5	In my opinion the use of carbon dioxide for the euthanasia of rodents is acceptable, as long as performed by experienced staff. Important parameters are the use of an appropriate gas flow rate, prevention of additional stressors and the ensurance of the death of the animal by using an additional killing method.	Yes		Cervical dislocation performed by experienced staff	Unexperienced staff	Carbon dioxide	Cervical dislocation	Cervical dislocation	Over 2 weeks of age	Chamber with gradually increasing concentration		Between 20 and 30%/min	No		30-39	Female	Masters, doctorate, DVM, MD	Veterinarian	Academic	Germany	Tricain overdose	unnoticved suffering due to diesease development or ignoring humane endpoints		2
812	100	True	neither good nor bad 4	3	5	It is not always the euthanasia method of choice seeing as there are methods with more animal welfare (cervical dislocation if done correctly). But if a) there is a high number of animals to euthanize b) a f.e. neck wound that prohibits cervical dislocation c) cervical dislocation would interfere with the extraction of material or organs it is an appropriate method of euthanasia if performed corr…	Yes		cervical dislocation	There is no general barrier. But there are reasons why CO2 euthanasia might be necessary (see mentioned before)	Carbon dioxide	Carbon dioxide	Cervical dislocation	Over 4 weeks of age	Chamber with gradually increasing concentration		Don't know	No		30-39	Female	College or university	Management	Government	Germany	zebra fish and frogs: anasthesia bath and decapitation rabbits, pigs, sheep, ruminants: Pentobarbital			2
813	100	True	5	3	5	If its done in a proper way (home cage, animals not nervous) its okay	Yes		for small mice I prefer cervical dislocation and for older animals anesthesia with CO2/O2 and then cervical dislocation	no barriers	Cervical dislocation	Carbon dioxide	Cervical dislocation	Over 2 weeks of age	Chamber with gradually increasing concentration		Don't know	No		50+	Female	Masters, doctorate, DVM, MD	Researcher	Academic	Germany		overworked caretakers		3
814	100	True	neither good nor bad 4	neither appropriate nor inappropriate 4	3	one must differentiate between rat and mouse, appropiat for the mouse but inappropriate for rats	Yes		cervical dislocation in the case of mouse, isoflurane for rats	the No. of animals which must be euthanized	Cervical dislocation	Carbon dioxide	Organ harvest	Over 4 weeks of age	Chamber with gradually increasing concentration		Between 20 and 30%/min	No		50+	Male	Masters, doctorate, DVM, MD	Management	Academic	Germany	Pig: pentobarbital or KCl under unconscious conditions, frog: decapitation under unconscious conditions	Infections with pathogens	no	-1
815	100	True	a very good thing 7	totally appropriate 1	completely acceptable 7	humane killing technique, if used properly	Maybe	response of the animal, aspects of animal suffering during the process.			Isoflurane	Carbon dioxide	Cervical dislocation	Over 4 weeks of age	Chamber with gradually increasing concentration		Less than 10%/min	No		40-49	Male	Masters, doctorate, DVM, MD	Researcher	Academic	Germany				9
816	100	True	6	2	6	when using the housing of origin and carbogen (90 % oxygen / 10 % CO2) to flood first before 100 % of CO2 are introduced, euthanasia seems smooth	No				Carbon dioxide	Don't know	Don't know	Over 4 weeks of age	Chamber with gradually increasing concentration		Don't know	No		40-49	Female	Masters, doctorate, DVM, MD	Management	Pharma, CRO, private	Germany	lifestock / farm animals (slaughter)	a lot is done for social interaction, enrichment, medical training - but it could always be improved		6
817	100	True	6	2	6	CO2 euthanasia for rodents is with the right protocol according to the 3R safe and reliable	Maybe	Physiological data via telemetry of the rodents during the euthanasia process, Stress parameters e.g corticosterone in serum histology of shock organs like heart, lung, kidney liver			Cervical dislocation	Carbon dioxide	Cervical dislocation	Over 4 weeks of age	Chamber with gradually increasing concentration		Between 20 and 30%/min	No		40-49	Male	Masters, doctorate, DVM, MD	Researcher	Academic	Germany				6
818	100	True	3	5	2	Only for very experienced people	Yes		Cervical disclocation	Knowledge and fear of manual killing	Cervical dislocation	Pentobarbital	Perfusion					No		30-39	Female	Masters, doctorate, DVM, MD	Veterinarian	Hospital/clinic	Germany	ICE bathing, tricaine overdose, ket/xly thereafter klc intracardial	Knowledge about that topic		-4
819	100	True	neither good nor bad 4	totally appropriate 1	completely acceptable 7	if the flow rate is optimal the animals went down without pain.	Yes		the use of isofluran or without everything doing neck fracture	isofluran is much more expensive and some people do not like neck fracture	Carbon dioxide	Cervical dislocation	Bleeding	Don't know	Chamber with gradually increasing concentration		Don't know	No		40-49	Female	Masters, doctorate, DVM, MD	Researcher	Academic	Germany				6
820	100	True	5	5	5	To me, question 1, 2 and 3 sound almost the same, only phrased differently. Questions are also difficult to answer in a General rating, because the appropriatness/goodness/acceptability of the use of CO2 for rodent ethanasia strongly depends on context. Example: I would advise the use of this euthanasia method as appropriate if for scientific reasons I have to avoid all contamination of Organs to…	Maybe	1) does this method changes scientific results (for better or worse) 2) in case the animals (rodents) are scheduled to be fed to other animals (snakes) to safe total rodent usage, it would be necessary to know if the method compromises feed safety 3) does the alternative method cause more or less stress than CO2 in the specific animal species (or in the specific experimental Setup) 4) is the meth…			Other	Carbon dioxide	Cervical dislocation	Over 4 weeks of age	Chamber with gradually increasing concentration		Don't know	No		30-39	Male	Masters, doctorate, DVM, MD	Management	Pharma, CRO, private	Germany	pigs. They are used in final studies, i.e. during Operation (full narcosis and analgesia) the Experiment is done; and the animals are killed at the end of the Experiment (overdosing or distruction of vital organs)	well trained, ethically consious and informed personell		1
821	100	True	a very good thing 7	totally appropriate 1	completely acceptable 7	In published studies, 100% CO2 exposure leads to the most rapid flat line EEG and abolition of evoked potentials in mice.	No				Other	Carbon dioxide	Don't know	From birth	Chamber with gradually increasing concentration		More than 40%/min	No		50+	Male	Masters, doctorate, DVM, MD	Researcher	Academic	United States of America	don't use other	reduction of pain and suffering in survival procedures	no	9
822	100	True	a very bad thing 1	totally inappropriate 7	completely unacceptable 1	Carbon dioxide causes death because of suffocation.	Yes		Anesthesia before killing	I personally think the problem is not the financial aspect nur rather that other methods involve a little more work ans therefore take a little more Time.	Cervical dislocation	Isoflurane	Bleeding					No		30-39	Female	Masters, doctorate, DVM, MD	Veterinarian	Government	Germany				-9
823	100	True	6	2	6	Since there are actually no better alternatives existing it is one of the best ways to euthanize laboratory animals (mice and rats except pups). Especially for mice the best and fastest way is still cervical dislocation, but only for well trained people. For all other cases CO2 seems to be the best alternative.	Maybe	A compromise of the lowest level of stress for the animal and the shortest duration.			Cervical dislocation	Carbon dioxide	Cervical dislocation	Over 4 weeks of age	Chamber with gradually increasing concentration		Between 20 and 30%/min	No		30-39	Female	Masters, doctorate, DVM, MD	Management	Academic	Germany		The 3Rs, try to arrange the best possible conditions for the animals		6
824	100	True	6	2	6	-	Maybe	scientific results based on the comparison of different methods with each other			Carbon dioxide	Carbon dioxide	None	Over 2 weeks of age	Chamber with gradually increasing concentration		Don't know	No		30-39	Female	Masters, doctorate, DVM, MD	Management	Academic	Switzerland				6
825	100	True	5	3	5	still common in large breeding facilities, safe for the user, not easily replaced	Yes		isoflurane,	no problem in laboratories, but in large animal facilities because of the large number of animals to be euthanised. Animal care taker safety is a point here	Cervical dislocation	Carbon dioxide	Organ harvest	Over 4 weeks of age	Chamber with gradually increasing concentration		Between 20 and 30%/min	No		40-49	Female	Masters, doctorate, DVM, MD	Veterinarian	Academic	Germany	rabbit, pir, sheep, overdose of injectable anesthesia, usually Pentobartital	fear and disstress		3
827	100	True	a very good thing 7	totally appropriate 1	completely acceptable 7	It is the best method currently available when done in the right way : 30% increase per minute of chamber volume, automated, home cage use.	No				Carbon dioxide	Carbon dioxide	None	Over 2 weeks of age	Chamber with gradually increasing concentration		Between 20 and 30%/min	No		50+	Male	College or university	Other	Other	Netherlands				9
829	100	True	neither good nor bad 4	3	5	We always prefer cervical dislokation. For some studies or dissections we do not have appropriate alternatives. Whenever possible we overdose anesthetics instead.	Yes		cervical dislocation	Some employees are concerned because they kill animals with their own hands.	Cervical dislocation	Cervical dislocation	Cervical dislocation					No		30-39	Male	Masters, doctorate, DVM, MD	Veterinarian	Non-profit	Germany	zebrafish: overdose of MS 222			2
830	100	True	neither good nor bad 4	neither appropriate nor inappropriate 4	neither acceptable nor unacceptable 4	It is, from an animal welfare standpoint, not ideal. Nevertheless, to my knowledge many gas euthanasia methods are only a little bit better or even worse. Also many mechanical alternatives have drawbacks.	Maybe	Is it feasible in a lab setting, is it acceptable (mental distress etc.) for the person doing it, is it not inducing distress in the animal, are there no side effcets on my experimental readout?			Carbon dioxide	Carbon dioxide	Bleeding	Over 2 weeks of age	Chamber with gradually increasing concentration		Between 10 and 20%/min	No		30-39	Female	Masters, doctorate, DVM, MD	Researcher	Academic	Switzerland		housing conditions, handling and experimental conditions determine if the animals have a good quality of life, killing ideally takes few seconds. Humane killing methods are important but other welfare concerns weigh heavier in my opinion.		0
831	100	True	a very good thing 7	totally appropriate 1	completely acceptable 7	When the CO2 is added carefully (no draught, no direct contact to CO2 release possible for the animal) with 20-30 Vl% into the homepage, there is normally no reaction at all to be seen. Sometimes they may sniff, but they do not leave there nest. If we see negative results (juming, running, try to escape), it is the surrounding procedurres: transporting the cage to long/ not carefully enough, wait…	Yes		We kill gravid animals and pups (for example mothers, which can not give birth because of dead fetuses) with isofluran or sevofluran, in the homecage. The Isofluran is provides in a unit at a special closed cage lid, so that the animal can not have contact to the isofluran.	I would not like to kill all animals with anästhesia gas. The animals don´t like the smell, even less than CO2, and it is risky for the people killing the animals, much more than CO2	Pentobarbital	Carbon dioxide	Cervical dislocation	Over 4 weeks of age	Chamber with gradually increasing concentration		Between 20 and 30%/min	No		50+	Female	Masters, doctorate, DVM, MD	Veterinarian	Academic	Germany	MS222 in fish and Xenopus, Pentobarbital in Xenopus	Enough good caretakers, carefull surveying the animals, time, working allways carefull and calm	In Europe you are not allaowed to prefill the Chamber with CO2 since 2013 - which is very good! Thnak you for doing this. Hopefully it is to be seen: CO2 is not the problem, but how the killing is done	9
832	100	True	a very bad thing 1	totally inappropriate 7	completely unacceptable 1	Observing rodents during the CO2 inflow one sees how the animals desperately struggle for breath even if one follows all recommendations as slow insufflation of CO2 and in a concentration of max. 30 %. The animals are massively stressed and deposit a lot of feces and urine. Killing animals by gas reminds me of the Nazis and we have methods at our disposal that correspond better to the protection …	Yes		In our facility mice are euthanized if any possible by cervical dislocation or an overdose of anesthesia. Rats are euthanized in most cases by an overdose of anesthesia or by isoflurane.	Many colleagues have an aversion or fear of killing mice by cervical dislocation, in this case we suggest an overdose of anesthesia or offer intensive training of the method to break down barriers.	Cervical dislocation	Carbon dioxide	Cervical dislocation	Over 4 weeks of age	Chamber with gradually increasing concentration		Between 20 and 30%/min	No		50+	Female	Masters, doctorate, DVM, MD	Veterinarian	Academic	Germany	zebrafish: euthanasia by overdose of anesthesia (tricain); by exceptional allowance of our approving authorities from now on also allowed by rapid chilling	density in husbandry (animals are stressed because cages are to small when grouped according to recommendations according Guideline 2010/63 EU; stress due to frequent handling following procedures because our approving authority does not allow administration of analgesia following invasive procedures; stress according to handling methods (cup or tunnel handling is not performed so far)		-9
833	100	True	neither good nor bad 4	neither appropriate nor inappropriate 4	neither acceptable nor unacceptable 4	Euthanization with CO2 requires skilled and experienced staff and modern equipment	Maybe	Efficiency and performance			Isoflurane	Isoflurane	Bleeding					Yes	isoflurane before bleeding (heart puncture)	50+	Male	High school	Technician	Pharma, CRO, private	Germany		????		0
834	100	True	a very bad thing 1	2	completely acceptable 7	daily practice	Yes		cervical dislocation	body weight of animals, physical power of caretakers	Carbon dioxide	Carbon dioxide	Cervical dislocation	Over 2 weeks of age	Chamber with gradually increasing concentration		Between 10 and 20%/min	No		40-49	Male	College or university	Management	Academic	Germany			no	2
835	100	True	5	3	5	I think death should be fast, painless and associated with as little stress as possible. I also feel if done properly CO2 can be a good and appropriate method for rodents. Unfortunately it is not always done that way. Secondly one has to consider the amount of animals that are being euthanized. People having to euthanize a lot of animals are under stress as well. This may have an impact on the me…	Maybe	How easy it to learn and to execute. What impact could it have on the animals if it goes wrong.			Carbon dioxide	Carbon dioxide	Cervical dislocation	Over 2 weeks of age	Chamber with gradually increasing concentration		Between 10 and 20%/min	No		50+	Female	Masters, doctorate, DVM, MD	Veterinarian	Academic	Germany	zebrafish: tricaine or rapid chilling (being tested just now) farm animals, rabbits: overdose anesthesia X.laevis, X. tropicalis: tricaine	In my experience people working in the facilities seem to neglect the fact that they are working with living beings that experience distress and that they have little knowledge of the species they work with. This goes also for governemental agencies and their regulations.		3
836	100	True	neither good nor bad 4	neither appropriate nor inappropriate 4	5	-	Yes		-	-	Cervical dislocation	Carbon dioxide	Cervical dislocation	Over 4 weeks of age	Chamber with gradually increasing concentration		Don't know	No		30-39	Female	Masters, doctorate, DVM, MD	Veterinarian	Academic	Germany	zebrafish: hypothermal shock, MS-222	-	-	1
837	100	True	6	2	6	Pros: With a good protocol set up this method is easy and safe (in regards to animal welfare) to use for personnel that might have problems in performing cervical dislocation. No tissue disruption, anatomical structures are unharmed. Con: gas flow needs monitoring (flow meter)	Yes		cervical dislocation	large number of animals to be euthanized personnel (esp. scientists) reluctant to perform this method scientific reasons	Cervical dislocation	Cervical dislocation	None					No		40-49	Female	Masters, doctorate, DVM, MD	Veterinarian	Academic	Germany	zebra fish: Tricicaine, ice bath	lack of interest by the scientists	I think Isoflurane is unacceptable for euthanasia as this drug is designed as a safe (!) Anesthetic and not as an euthanasia drug	6
838	100	True	6	2	6	if correctly applied, the animals do not show any symptoms of stress. Internal measurements of the stress hormone show no increase in the concentration in the blood of the animals after anaesthesia with CO2	Maybe	valid data that the method is really less stressful for the animals and can be implemented on the animal facility.			Carbon dioxide	Carbon dioxide	Cervical dislocation	Over 2 weeks of age	Chamber with gradually increasing concentration		Between 30 and 40%/min	No		40-49	Female	Masters, doctorate, DVM, MD	Veterinarian	Academic	Germany	Farm animals using pentobarbital	Burdens due to genetic phenotype	no	6
839	100	True	a very bad thing 1	totally inappropriate 7	completely unacceptable 1	Carbon dioxide Shirts Animes gering Installation.	Yes		Use of normal anesthesia: overdose or every other method to kill the animals when they were in deep anesthesia.	More expensive; you need more time to kill the animals; missing perception on the Nerd changing method	Cervical dislocation	Carbon dioxide	Cervical dislocation	Over 4 weeks of age	Chamber with gradually increasing concentration		Don't know	No		50+	Female	Masters, doctorate, DVM, MD	Other	Government	Germany		Not enough caretaker; not enough time		-9
840	100	True	6	3	completely acceptable 7	as in many other killingmethods for rodents there are many things which has to be considered. For CO2 there are studies from Hackbarth et al about how to use it and how to avoid unnecessary suffering. If you use it in this terms ( not to fast but steady filling of the homecage and so one it is an acceptable method and comparable to other other methods.	Maybe	a good study, and if you want to compare it with carbon dioxide the carbon dioxide has to be applyed in the least disturbing way. It is easy if you don´t stick to using the home cage and a nondisturbing filling procedure to alert and stress the animals, than carbon dioxide will be made worse than it is. So please check the literature about improvements of the carbon dioxide method rather than usi…			Carbon dioxide	Carbon dioxide	Cervical dislocation	Over 2 weeks of age	Chamber with gradually increasing concentration		Between 20 and 30%/min	No		40-49	Male	Masters, doctorate, DVM, MD	Veterinarian	Academic	Germany	depends on the species	good care, good supervision of animals during experiments, enrichment	yes, I found it really bad that there wasn´t a possibility to tick more than one point at many questions, cause in different experiments is the need for different killing methods, so sometimes I felt like giving uncomplete and therefore more or less uncorrect answers.	6
841	100	True	6	2	6	It is a good, simple Method for teh euthanize of Mice and Rats.	Maybe	How fast such a method is and how stress free for the animal			Don't know	Carbon dioxide	Cervical dislocation	Over 4 weeks of age	Chamber with gradually increasing concentration		Between 20 and 30%/min	No		30-39	Male	High school	Animal care taker	Academic	Germany				6
842	100	True	neither good nor bad 4	neither appropriate nor inappropriate 4	5	I think the Carbon dioxide euthanasia is a good Methode, if it `s correctly carried out. But there are some other euthanasia methtods better than carbon dioxide.	Yes		1- Over dose of anesthetics (f.e. Isoflurane). 2- Cervical dislocation under deep anesthesia.	1- It cost more time and more Money, 2- It cost more time and it isn't feasible, if you have to many animals to euthanasia.	Isoflurane	Carbon dioxide	Cervical dislocation	Over 4 weeks of age	Chamber with gradually increasing concentration		Between 10 and 20%/min	No		40-49	Male	Masters, doctorate, DVM, MD	Veterinarian	Pharma, CRO, private	Germany	Zebra fish - Tricain (MS222) Minipig - Pentobarbital	Reduce/Refinement: Micro blood sampling		1
843	100	True	neither good nor bad 4	neither appropriate nor inappropriate 4	neither acceptable nor unacceptable 4	Die CO2 Tötung verursacht Schmerzen (Schleimhautreizungen) und Angst. Auf der anderen Seite gibt es keine Tötungsmethoden, die ohne Leiden stattfinden können. Ausnahme stellt hier lediglich der Genickbruch dar, der nur dann ohne Leiden stattfindet, wenn die Person geübt ist.	Yes		A) Langsame Isoflurannarkose und erst anschließend eine Gaskonzentration in reizender Menge B) Genickbruch	A) Arbeitsschutz (eine Absaugung ist erforderlich) &gt; die Einrichtungen wollen sich diese Kosten gerne sparen B) Ist nicht in jedem Versuch machbar	Cervical dislocation	Carbon dioxide	Bleeding	Don't know	Chamber with gradually increasing concentration		Don't know	No		30-39	Female	Masters, doctorate, DVM, MD	Veterinarian	Hospital/clinic	Germany		Fehlende Empathie einzelner Versuchsdurchführender		0
844	100	True	5	2	6	This is a safe and quick method to euthanize rodents - especially if there is a larger number of rodents that needs to be euthanized at the same time. However - it is quite difficult to say how painful it is and I believe it can be improved.	Yes		1. Cervical dislocation 2. anaesthetic overdose (like opioid analgesic/anesthetic agents that are used for dogs/cats/rabbits)	1. barrier for cervical dislocation implementation: too large number of rodents that are euthanized on a same day (e.g. 100 or 200) 2. barrier for anaesthetic overdose: not available/ not known/ too expensive	Carbon dioxide	Carbon dioxide	Organ harvest	Over 4 weeks of age	Chamber with gradually increasing concentration		Don't know	No		40-49	Female	Masters, doctorate, DVM, MD	Researcher	Pharma, CRO, private	Slovenia	rabbits - with T61 (embutamid)	We are implementing the 3R principles whenever and wherever possible. But I would expose CO2 euthanasia anyway.		5
845	100	True	neither good nor bad 4	neither appropriate nor inappropriate 4	5	we prefer cervical dislocation or other fast methods to carbon dioxide. However, I can understand that there are indications where the use of carbon dioxide is the right choice to decrease the stress of our animals.	Yes		cervical dislocation, overdosed injection anaesthesia	the size of animal (e.g. eldered rats), costs of anaesthesia, psychical comfort of our technicians	Carbon dioxide	Carbon dioxide	Cervical dislocation	Over 4 weeks of age	Chamber with gradually increasing concentration		Don't know	No		30-39	Male	Masters, doctorate, DVM, MD	Management	Government	Czech Republic		stress		1
846	100	True	a very bad thing 1	totally inappropriate 7	completely unacceptable 1	asphyxation is for me an unacceptable way of killing animals	Yes		isoflurane anaesthesia and subsequent collecting of vital organs as those anyway are collected at termination of the experiment. If no organ sampling is performed at termination, clipping the neck in isuflurane anaesthesia is performed to kill the animal.	no barriers, we have only one project left which in some cases has a scientific requirement for CO2 killing but all others have adopted the method of pre-anaesthesia and find it alot more pleasant. Some find it more laborous to clip all animals but as new legislation demands a method for confirming death they would have to do this anyway, even after CO2-killing.	Isoflurane	Isoflurane	Organ harvest					No		50+	Female	Masters, doctorate, DVM, MD	Veterinarian	Pharma, CRO, private	Sweden	no zebra fish	Male mouse group housing (as the authorities want us to reduce singel housing of social species...)		-9
847	100	True	5	2	6	Since there is, in terms of practicability, effectiveness and - at least, for a large mouse breeding unit - Costs no better alternative yet, it should be made effort to find one.	Maybe	For which species is it applicable? how is it done - how fast does it work? Is it painless for the animal? does it agree with the animal law? What do I need to perform it (Equipment) What does it cost?			Cervical dislocation	Carbon dioxide	Bleeding	Over 4 weeks of age	Chamber with gradually increasing concentration		Don't know	No		40-49	Female	Masters, doctorate, DVM, MD	Veterinarian	Academic	Austria		excellent trained staff		5
848	100	True	3	3	3	ther is no best practice, AVMA recommendations will switch to 70%, Newcastle report recommends 20%	Maybe	comparison of the different methods, not only different gradients of CO2, but also physical methods, overdose of anesthetics			Other	Carbon dioxide	Other	From birth	Chamber with gradually increasing concentration		Between 20 and 30%/min	No		50+	Female	Masters, doctorate, DVM, MD	Veterinarian	Pharma, CRO, private	Germany	dogs - overdose of barbiturates	side effects in safety assessment		-1
[truncated: 62 more rows]
